# Supplementary material for: Ribosome profiling analysis of eEF3-depleted Saccharomyces cerevisiae
Source: Sci Rep. 2019 Feb 28;9:3037. doi: 10.1038/s41598-019-39403-y (PMC6395859; doi:10.1038/s41598-019-39403-y)
Supplement: Supplementary file 2 — Dataset 1 [file 41598_2019_39403_MOESM2_ESM.xlsx]

## Sheet: Ribo-Seq -2> Z >2
gene_id	gene_name	Z-score_R1	Z-score_R2	log2(RPKM_Ribo)_0.5mM_Met_R1	log2(RPKM_Ribo)_0.5mM_Met_R2	log2(RPKM_Ribo)_0mM_Met_R1	log2(RPKM_Ribo)_0mM_Met_R2
YOL052C-A	DDR2	6.73398	6.56006	11.0435	12.0032	7.30097	7.89234
YBR072W	HSP26	6.038	6.82813	9.24451	10.3284	5.88151	6.05324
YER053C-A	YER053C-A	6.10834	5.0005	10.792	11.2908	7.39062	8.13564
YDR070C	FMP16	4.66793	5.85304	8.77873	9.29597	6.16276	5.61838
YBR054W	YRO2	5.23194	4.60325	9.3699	9.38537	6.44641	6.47368
YDR119W-A	COX26	5.42487	5.1837	8.34478	8.9175	5.31609	5.6501
YER150W	SPI1	4.26233	4.36273	8.90716	9.2116	6.51235	6.44731
YGR138C	TPO2			6.46706	6.26828
YGR248W	SOL4	4.27096	5.02621	7.72024	8.64593	5.32072	5.47504
YNR034W-A	YNR034W-A			6.23829	6.51909
YKR093W	PTR2	4.55959	3.56613	7.51235	7.09318	4.95546	4.81706
YDR034W-B	YDR034W-B			7.4316	7.63849
YCL042W	YCL042W	1.23908	0.934346	9.3033	7.48179	8.55691	6.81848
YHR030C	SLT2	2.60293	2.84512	7.76329	8.00451	6.27325	6.17024
YFL014W	HSP12	4.9616	5.12778	13.5903	14.6842	10.8142	11.4511
YHR137W	ARO9	3.94267	3.51725	8.13598	8.33313	5.91546	6.08696
YHR087W	RTC3	3.89115	4.59152	9.78669	10.8216	7.59426	7.91706
YJL079C	PRY1			5.57508	5.81333
YDR380W	ARO10	2.4111	2.10562	6.3371	6.38211	4.95167	5.00101
YML128C	MSC1	2.7971	3.59149	7.45497	8.1058	5.85907	5.81414
YML100W	TSL1	3.38162	3.96805	8.41791	9.16927	6.5033	6.64684
YGL009C	LEU1	2.67356	2.61243	9.97731	10.0474	8.44877	8.35575
YOL016C	CMK2	3.39224	3.38193	7.70389	8.01681	5.78349	5.85357
YKL120W	OAC1	3.20713	2.84261	8.22862	8.5718	6.40914	6.73906
YIL136W	OM45	2.54288	3.82546	7.92128	8.94179	6.46399	6.50675
YBR169C	SSE2	2.7264	3.28338	7.86228	8.28906	6.30493	6.18622
YOR226C	ISU2	2.95569	2.92883	8.83247	9.3136	7.1501	7.42803
YKR046C	PET10	1.14309	1.32435	7.16562	7.26318	6.47156	6.36086
YER103W	SSA4	2.45139	3.05622	6.99316	7.61686	5.58576	5.65323
YIR035C	YIR035C	2.14902	1.82361	7.31215	7.24591	6.06961	6.03765
YMR174C	PAI3	3.43773	4.27974	9.48674	10.2225	7.54154	7.50905
YKL150W	MCR1	2.86059	2.75426	8.69713	9.04687	7.06662	7.26828
YDR262W	YDR262W	2.20654	2.14004	8.0005	8.04887	6.7266	6.64668
YMR181C	YMR181C	0.230964	0.226139	5.84846	6.09131	5.65174	5.862
YLL026W	HSP104	2.45353	3.00316	9.78582	10.2774	8.37725	8.34625
YMR008C	PLB1	2.80315	2.49124	6.29757	6.59402	4.69837	4.97661
YOR220W	RCN2	3.09393	2.71479	7.48203	7.47756	5.72429	5.72316
YAL061W	BDH2	2.47371	3.68454	7.02791	7.72159	5.60833	5.37291
YMR251W-A	HOR7	3.42908	2.69186	15.7715	15.4696	13.8311	13.7293
YDR019C	GCV1	2.18641	2.55203	8.5984	8.91064	7.33548	7.25598
YDR074W	TPS2	2.43505	2.80814	7.90326	8.24835	6.50476	6.43674
YGR203W	YCH1	2.76394	2.68597	7.02327	7.59713	5.44545	5.86039
YDR077W	SED1	3.09731	2.65013	9.66039	9.51038	7.9008	7.7956
YGR157W	CHO2	-1.65612	-1.73163	7.75423	7.29465	8.58643	8.2651
YBR106W	PHO88	-2.25519	-2.26719	8.4852	8.36146	9.64405	9.66012
YNL141W	AAH1	-1.40951	-2.00512	5.54839	5.25815	6.24614	6.39621
YOR095C	RKI1	-1.94224	-2.18849	6.32587	6.20424	7.31408	7.45467
YML056C	IMD4	-2.18406	-2.22795	6.65558	6.69691	7.77564	7.97152
YBR029C	CDS1	-1.58353	-1.75127	5.38905	5.06651	6.18168	6.049
YDL133C-A	RPL41B	-1.89906	-2.00124	17.5232	16.7558	18.4879	17.8915
YER043C	SAH1	-2.80261	-2.73999	8.37147	8.40764	9.82879	9.99604
YGL022W	STT3	-1.42096	-1.39836	6.4258	6.26772	7.12979	7.03394
YJR025C	BNA1	-2.22211	-1.78353	6.25031	6.4777	7.39111	7.47996
YHR042W	NCP1	-1.60377	-1.72101	5.27424	5.31049	6.0779	6.27443
YLR286C	CTS1	-1.06412	-1.23383	7.18499	7.12923	7.69441	7.79462
YJR048W	CYC1	-2.04733	-1.4017	5.98247	6.53266	7.02798	7.30093
YJL217W	REE1	-2.31808		5.10767		6.3008	6.25594
YLR058C	SHM2	-2.58523	-2.29089	7.36573	7.46545	8.70453	8.77863
YDR497C	ITR1	-2.41183	-2.27456	8.1692	7.98074	9.41346	9.28391
YPL250C	ICY2	-2.47859	-2.83115	4.94758	4.82758	6.22824	6.47184
YPR124W	CTR1	-2.67678	-2.63738	5.85702	5.80122	7.24574	7.32674
YJL060W	BNA3	-2.40592	-1.87043	6.50919	6.71725	7.75022	7.77276
YMR202W	ERG2	-2.09155	-1.81269	7.06037	7.333	8.12999	8.35313
YML008C	ERG6	-2.9818	-2.80265	7.29044	7.21931	8.84547	8.84611
YNL066W	SUN4	-1.81266	-1.86132	5.62537	5.80132	6.54293	6.85125
YMR318C	ADH6	-2.71176	-2.8497	6.41668	5.91014	7.82448	7.56577
YHR179W	OYE2	-2.77065	-2.69887	7.50453	7.3251	8.94443	8.8883
YGR155W	CYS4	-3.01467	-2.74979	7.25707	7.35986	8.83002	8.95427
YER044C	ERG28					4.98273	5.13755
YMR009W	ADI1	-2.31153	-1.89583	5.36351	5.84021	6.55307	6.91128
YGL089C	MF(ALPHA)2	-2.51819	-3.75279	8.75687	7.86547	10.0591	10.0745
YEL040W	UTR2	-2.51818	-2.72749	6.41079	6.10564	7.71303	7.68638
YIL074C	SER33	-3.63606	-3.12911	6.14545	6.4109	8.05721	8.23775
YGL125W	MET13					5.49948	5.69923
YER042W	MXR1	-3.60654	-3.10619	6.72543	6.96651	8.6211	8.77932
YEL071W	DLD3	-3.11446	-2.95998	7.29194	7.1136	8.9193	8.8368
YER145C	FTR1	-2.51132	-2.3739	7.17942	6.90306	8.47792	8.26711
YMR058W	FET3	-2.47452	-2.85739	6.3	5.73538	7.57844	7.39572
YDL184C	RPL41A	-2.34333	-2.39301	17.4007	16.0575	18.6076	17.4333
YBR067C	TIP1	-0.210956	-0.399888	5.6194	5.55497	5.66363	5.70931
YLR180W	SAM1	-3.85373	-3.59282	7.61906	7.6462	9.64951	9.75722
YBR092C	PHO3					6.45275	6.43457
YGR234W	YHB1	-3.81871	-4.26272	5.63965	4.9447	7.651	7.46626
YOL038C-A	YOL038C-A	-2.65408	-1.85068	8.61454	8.28175	9.99088	9.32516
YLR364W	GRX8	-3.19417	-3.00648	5.88114	6.1085	7.55196	7.86021
YDR502C	SAM2	-5.91462	-5.4082	7.04076	7.04426	10.1949	10.2678
YER091C	MET6	-6.15361	-5.64264	8.10152	8.18676	11.386	11.554
YLR249W	YEF3	-7.39628	-6.61118	7.95802	7.94361	11.92	11.9044
YLR303W	MET17	-6.99569	-6.65196	6.00135	6.03297	9.74494	10.0187
YKL001C	MET14	-8.28678	-7.70637	6.19903	6.12244	10.6466	10.7543
R1	1st replicate
R2	2nd replicate
gene_id		- gene ID in SGD (www.yeastgenome.org)
gene_name		- gene name
Z-score_R1		- Z-score of 1st replicate, between log2(RPKM_Ribo) of 0 and 0.5 mM Met
Z-score_R2		- Z-score of 2nd replicate, between log2(RPKM_Ribo) of 0 and 0.5 mM Met
log2(RPKM_Ribo)_0.5mM_Met_R1		- log2 transformed Ribo-Seq (RPKM) data from 0.5mM Met of 1st replicate
log2(RPKM_Ribo)_0.5mM_Met_R2		- log2 transformed Ribo-Seq (RPKM) data from 0.5mM Met of 2nd replicate
log2(RPKM_Ribo)_0mM_Met_R1		- log2 transformed Ribo-Seq (RPKM) data from 0mM Met of 1st replicate
log2(RPKM_Ribo)_0mM_Met_R2		- log2 transformed Ribo-Seq (RPKM) data from 0mM Met of 2nd replicate

## Sheet: RNA-Seq -2> Z >2
gene_id	gene_name	Z-score_R1	Z-score_R2	log2(RPKM_RNA)_0.5mM_Met_R1	log2(RPKM_RNA)_0.5mM_Met_R2	log2(RPKM_RNA)_0mM_Met_R1	log2(RPKM_RNA)_0mM_Met_R2
YOL052C-A	DDR2	5.79494	6.59743	13.5682	14.3824	9.876	9.81058
YER053C-A	YER053C-A	5.00485	5.18293	12.4289	13.4226	9.21704	9.807
YBR072W	HSP26	5.37528	5.90838	10.5319	11.3143	7.09481	7.20827
YDR119W-A	COX26	3.95439	4.44422	7.5916	8.46457	5.01843	5.34843
YBR054W	YRO2	4.52457	4.44874	9.92244	9.95881	7.0026	6.83962
YFL014W	HSP12	3.35274	4.10555	13.8601	14.7059	11.6527	11.8187
YDR070C	FMP16	4.65857	5.73636	8.41959	9.7858	5.41828	5.79609
YKR093W	PTR2	3.53168	2.9674	7.17922	6.92703	4.86306	4.80933
YGR248W	SOL4	3.76753	4.77602	7.82658	8.80156	5.36703	5.46111
YER150W	SPI1	3.82515	4.59472	9.36152	10.0076	6.86693	6.78968
YHR137W	ARO9	3.17235	2.29087	7.71169	7.32708	5.614	5.66676
YHR087W	RTC3	3.1305	4.0805	10.756	11.6817	8.68375	8.81142
YMR174C	PAI3	2.49632	3.23444	8.42225	9.29516	6.73559	6.99692
YMR251W-A	HOR7	2.22776	3.17117	16.2853	16.8879	14.7619	14.6324
YOL016C	CMK2	2.73444	2.25147	6.89425	6.83987	5.06281	5.20619
YML100W	TSL1	2.87845	3.34499	8.48603	8.71439	6.56704	6.34141
YKL120W	OAC1	2.7129	2.52142	8.12263	8.05783	6.30429	6.24164
YDR077W	SED1	2.08837	2.28537	13.04	12.948	11.6013	11.2913
YOR220W	RCN2	2.31225	2.3071	7.86683	8.16106	6.29208	6.48976
YOR226C	ISU2	2.63749	2.61025	9.45725	9.51838	7.68476	7.64214
YMR256C	COX7	1.21355	1.57202	12.2458	12.5645	11.339	11.3902
YKL150W	MCR1	2.3757	2.50085	9.13417	9.43133	7.52085	7.62904
YMR008C	PLB1	2.33275	2.01156	7.0689	6.7746	5.48169	5.30312
YML128C	MSC1	2.90495	3.55525	8.02583	8.73635	6.09072	6.22123
YGR203W	YCH1	2.17928	2.91047	7.56549	7.7949	6.07159	5.71568
YBR169C	SSE2	2.68742	3.15436	7.03653	7.49645	5.23367	5.25235
YGL009C	LEU1	2.75484	2.23604	10.1754	9.90125	8.33157	8.278
YHR030C	SLT2	3.37094	2.74415	7.17241	7.01381	4.95398	5.04704
YIL136W	OM45	2.71106	3.57925	6.92818	7.76587	5.11096	5.23451
YEL024W	RIP1	1.70145	2.16545	8.37689	8.63616	7.17351	7.06063
YDR525W-A	SNA2	1.82113	2.42674	10.4836	10.7998	9.20745	9.04762
YAL061W	BDH2	2.2981	3.77314	6.76743	7.53448	5.20128	4.87205
YDR055W	PST1	1.49138	1.69092	8.83657	8.6664	7.76091	7.41169
YLL026W	HSP104	2.33304	2.79861	9.6518	10.1085	8.06442	8.10492
YER103W	SSA4	2.56969	3.18398	6.56588	7.08641	4.83461	4.82229
YPL271W	ATP15	1.33933	2.01662	12.7128	13.3171	11.7296	11.8422
YDR074W	TPS2	2.19394	2.47841	8.26285	8.39085	6.76003	6.60374
YDR380W	ARO10	2.9887	2.14049	6.88504	6.57648	4.89901	5.01782
YHL021C	AIM17	1.94599	1.67236	7.14611	6.90293	5.79405	5.66077
YML120C	NDI1	2.04021	1.95149	6.62969	6.5887	5.22034	5.15782
YBL029C-A	YBL029C-A	1.30141	1.83671	7.7056	8.26523	6.74545	6.91196
YIL087C	AIM19	1.14187	2.03449	6.80254	7.35881	5.93939	5.87182
YDR262W	YDR262W	2.374	2.26018	7.32672	7.3063	5.71443	5.66673
YBR230W-A	YBR230W-A	0.914758	1.58175	9.33437	9.65737	8.6093	8.47647
YDR019C	GCV1	2.19434	2.67587	8.07684	8.37375	6.57379	6.45315
YPL189C-A	COA2	1.48176	2.24538	9.58924	10.0463	8.51944	8.4167
YBL078C	ATG8	1.92156	1.96873	7.62673	8.0448	6.28952	6.60227
YNL160W	YGP1	1.77257	2.57089	10.2142	10.4286	8.96755	8.57897
YER037W	PHM8	1.7359	2.61626	5.9754	6.60548	4.75108	4.72517
YJR096W	YJR096W	1.47528	2.41269	6.48379	7.22071	5.41793	5.47803
YHR183W	GND1	-2.18662	-1.72889	8.93069	8.80809	10.0913	9.86541
YML056C	IMD4	-2.19893	-2.61113	6.83895	6.4264	8.007	8.08017
YBR106W	PHO88	-2.14704	-2.02264	9.24588	8.90137	10.3824	10.1573
YDL184C	RPL41A	-3.2677	-3.54987	13.7088	13.6181	15.5266	15.9065
YOL064C	MET22	-2.1493	-1.90051	6.41157	6.42471	7.54945	7.59805
YDR497C	ITR1	-2.46215	-2.53112	6.99707	6.36873	8.32516	7.9684
YMR058W	FET3	-3.17428	-3.31865	6.0375	5.23174	7.79857	7.36384
YPL250C	ICY2	-2.54796	-2.51877	5.61713	5.4269	6.99739	7.01822
YER145C	FTR1	-3.15862	-3.10714	5.45686	4.84206	7.20841	6.83117
YJR073C	OPI3	-2.7958	-1.9957	7.59869	7.66889	9.12964	8.90659
YEL040W	UTR2	-2.87712	-3.03114	6.99128	6.24557	8.57168	8.18329
YGL089C	MF(ALPHA)2	-2.81082	-3.57102	9.45637	8.39486	10.9965	10.6976
YLR058C	SHM2	-2.45714	-2.16767	9.1971	9.04446	10.5221	10.3984
YPR124W	CTR1	-2.56387	-2.69663	5.17712	4.97812	6.56706	6.68969
YMR318C	ADH6	-2.65146	-2.37155	6.94987	6.79642	8.39306	8.28821
YHR179W	OYE2	-2.66116	-2.76342	8.16948	7.82272	9.61857	9.57945
YOL086C	ADH1	-2.65125	-1.92159	12.4005	12.4206	13.8435	13.6082
YER043C	SAH1	-2.33538	-2.17755	10.1105	9.85754	11.3615	11.2182
YML008C	ERG6	-2.59085	-2.83442	7.24395	6.76743	8.65029	8.57215
YGR155W	CYS4	-2.67045	-2.47179	8.62469	8.43457	10.0794	9.99414
YEL071W	DLD3	-3.14675	-2.85121	7.10961	6.95804	8.85394	8.77412
YLR364W	GRX8	-5.0193	-4.55059	5.70349	5.87836	8.58633	8.84333
YER042W	MXR1	-3.1344	-2.83053	6.80845	6.92796	8.54527	8.73005
YIL074C	SER33	-2.96628	-2.84706	6.76744	6.60501	8.40205	8.41829
YGR234W	YHB1	-3.68596	-4.18021	5.58303	4.85604	7.6552	7.57061
YLR180W	SAM1	-3.31689	-3.43889	9.506	8.99006	11.3538	11.2034
YDR502C	SAM2	-5.19352	-5.0005	7.83939	7.44247	10.8282	10.7116
YER091C	MET6	-5.69206	-5.43874	9.28104	8.92607	12.5729	12.4915
YLR303W	MET17	-6.44272	-6.26358	8.04021	7.42598	11.7885	11.5491
YLR249W	YEF3	-6.33726	-6.06697	8.5364	8.05376	12.2206	12.0439
YKL001C	MET14	-8.52607	-7.60285	5.45854	5.45666	10.4735	10.4852
R1	1st replicate
R2	2nd replicate
gene_id		- gene ID in SGD (www.yeastgenome.org)
gene_name		- gene name
Z-score_R1		- Z-score of 1st replicate, between log2(RPKM_RNA) of 0 and 0.5 mM Met
Z-score_R2		- Z-score of 2nd replicate, between log2(RPKM_RNA) of 0 and 0.5 mM Met
log2(RPKM_RNA)_0.5mM_Met_R1		- log2 transformed RNA-Seq (RPKM) data from 0.5mM Met of 1st replicate
log2(RPKM_RNA)_0.5mM_Met_R2		- log2 transformed RNA-Seq (RPKM) data from 0.5mM Met of 2nd replicate
log2(RPKM_RNA)_0mM_Met_R1		- log2 transformed RNA-Seq (RPKM) data from 0mM Met of 1st replicate
log2(RPKM_RNA)_0mM_Met_R2		- log2 transformed RNA-Seq (RPKM) data from 0mM Met of 2nd replicate

## Sheet: RiboSeq norm by RNA-Seq -2>Z >2
gene_id	gene_name	Z-score_R1	Z-score_R2	log2(r-norm)_0.5mM_Met_R1	log2(r-nrom)_0.5mM_Met_R2	log2(r-norm)_0mM_Met_R1	log2(r-norm)_0mM_Met_R2
YCL042W	YCL042W	5.2974	4.72693	-0.630052	1.64196	-2.11707	0.442487
YMR181C	YMR181C	5.00086	5.57465	0.423181	0.354518	-0.985831	-1.05523
YKR046C	PET10	3.60618	4.84073	0.348928	0.452368	-0.693228	-0.775329
YDR441C	APT2	2.81933	2.19003	0.0911463	0.210156	-0.744039	-0.360041
YDR418W	RPL12B	2.72244	3.7384	2.19639	2.58506	1.38669	1.6308
YDR028C	REG1	2.36378	2.09169	-0.820187	-0.875852	-1.53554	-1.42166
YGR156W	PTI1	2.3295	2.24778	0.338082	0.253365	-0.368257	-0.331156
YEL054C	RPL12A	2.10644	2.45914	0.839383	0.885073	0.191715	0.248123
YFR035C	YFR035C	-2.02111	-2.00733	-0.672486	-0.840594	-0.234449	-0.369644
YLR438C-A	LSM3	-2.04306	-2.77751	1.01771	0.380881	1.46153	1.04287
YER145C	FTR1	-2.07817	-2.62861	-1.72256	-2.061	-1.26951	-1.43594
YCR082W	AHC2	-2.14024	-2.40713	-2.08481	-2.09481	-1.61544	-1.52469
YJL205C	NCE101	-2.14649	-2.48104	-1.80729	-2.24138	-1.33627	-1.65293
YHR042W	NCP1	-2.15403	-2.93054	0.544476	-0.356983	1.01748	0.342967
YMR058W	FET3	-2.19065	-2.01058	-0.262504	-0.503642	0.220128	-0.0318857
YNL066W	SUN4	-2.26691	-2.13066	1.21074	0.424766	1.71344	0.926308
YMR305C	SCW10	-2.28526	-2.03194	1.63667	0.871943	2.14419	1.349
YBR158W	AMN1	-2.31678	-2.59472	-2.18892	-2.14066	-1.67311	-1.52401
YPL170W	DAP1	-2.32256	-2.64539	-1.88423	-2.36517	-1.3669	-1.73595
YBR230W-A	YBR230W-A	-2.43145	-3.16448	1.04951	-0.381739	1.59548	0.376241
YGL022W	STT3	-2.43768	-2.84966	-0.326618	-0.85294	0.220992	-0.173052
YNR067C	DSE4	-2.51851	-2.75879	-0.182929	-0.676644	0.385944	-0.019297
YPR114W	YPR114W	-2.55791	-2.92297	-1.24631	-1.47337	-0.667078	-0.775298
YFL034C-A	RPL22B	-2.58908	-2.33787	0.675998	0.535349	1.26343	1.08829
YDL123W	SNA4	-2.63354	-2.76073	-0.54976	-1.1315	0.0493695	-0.473669
YDL184C	RPL41A	-2.67854	-3.78808	-3.69193	-2.43947	-3.08096	-1.52681
YDR210W	YDR210W	-2.73582	-4.07798	-1.44884	-1.51456	-0.822805	-0.529992
YLR038C	COX12	-2.89964	-2.05712	-0.400932	-0.0808286	0.268193	0.402471
YNL024C-A	KSH1	-2.90334	-2.05001	-0.534133	-0.689591	0.135965	-0.208054
YOR355W	GDS1	-2.93931	-4.16057	-0.918421	-1.01784	-0.238863	-0.0127789
YJL078C	PRY3	-3.19766	-3.3354	0.5664	-0.206286	1.31391	0.594089
YLR286C	CTS1	-3.37449	-3.58109	1.23858	0.795807	2.03261	1.65713
YGL168W	HUR1	-3.51972	-2.60253	-0.954749	-0.651312	-0.122519	-0.0327243
YHR143W	DSE2	-3.54997	-2.61398	2.66523	1.9994	3.50542	2.62083
YEL009C	GCN4	-3.68879	-4.51219	-3.64649	-3.75235	-2.76979	-2.66007
YDR524C-B	YDR524C-B	-3.73644	-2.34415	0.0660601	-0.578336	0.955295	-0.0238392
YDR379C-A	SDH6	-4.24109	-3.15171	-2.28374	-1.84464	-1.26176	-1.08983
YKR042W	UTH1	-4.82811	-5.20375	1.3381	0.446603	2.51448	1.71042
YLR364W	GRX8	-4.96359	-4.99996	-0.17765	-0.230146	1.03437	0.983119
YGL006W-A	YGL006W-A	-5.24046	-4.32272	-3.02357	-2.23674	-1.73872	-1.19146
YBR067C	TIP1	-7.16694	-8.11449	2.42189	1.7627	4.21348	3.74852
YDL159W-A	YDL159W-A	-8.26134	-2.91486	-1.77434	-1.4587	0.305117	-0.762642
YHR050W-A	YHR050W-A	-11.4659	-6.6249	-7.75665	-5.94724	-4.83427	-4.33091
R1	1st replicate
R2	2nd replicate
gene_id		- gene ID in SGD (www.yeastgenome.org)
gene_name		- gene name
Z-score_R1		- Z-score of 1st replicate, between log2(r-norm) of 0 and 0.5 mM Met
Z-score_R2		- Z-score of 2nd replicate, between log2(r-norm) of 0 and 0.5 mM Met
log2(r-norm)_0.5mM_Met_R1		- log2 transformed Ribo-Seq (RPKM) normalised by RNA-Seq (RPKM) data from 0.5mM Met of 1st replicate
log2(r-nrom)_0.5mM_Met_R2		- log2 transformed Ribo-Seq (RPKM) normalised by RNA-Seq (RPKM) data from 0.5mM Met of 2nd replicate
log2(r-norm)_0mM_Met_R1		- log2 transformed Ribo-Seq (RPKM) normalised by RNA-Seq (RPKM) data from 0mM Met of 1nd replicate
log2(r-norm)_0mM_Met_R2		- log2 transformed Ribo-Seq (RPKM) normalised by RNA-Seq (RPKM) data from 0mM Met of 2nd replicate
