# Supplementary material for: Ribosome profiling analysis of eEF3-depleted Saccharomyces cerevisiae
Source: Sci Rep. 2019 Feb 28;9:3037. doi: 10.1038/s41598-019-39403-y (PMC6395859; doi:10.1038/s41598-019-39403-y)
Supplement: Supplementary file 3 — Dataset 2 [file 41598_2019_39403_MOESM3_ESM.xlsx]

## Sheet: up-regulated
Ribo-Seq				RNA-Seq				Ribosomal load
Biological process				Biological process				Biological process
description	p-value	gene ID	GO ID	description	p-value	gene ID	GO ID	description	p-value	gene ID	GO ID
cellular response to heat	0.00224091	YBR072W,YDR074W,YER103W,YFL014W,YLL026W,YOL052C-A	GO:0034605	cellular response to heat	0.0126867	YBR072W,YDR074W,YER103W,YFL014W,YLL026W,YOL052C-A	GO:0034605	Nan	Nan	Nan	Nan
trehalose metabolism in response to stress	0.00771737	YDR074W,YLL026W,YML100W	GO:0070413	trehalose metabolism in response to stress	0.0182535	YDR074W,YLL026W,YML100W	GO:0070413
response to heat	0.0119364	YBR072W,YDR074W,YER103W,YFL014W,YLL026W,YOL052C-A	GO:0009408
response to temperature stimulus	0.0175698	YBR072W,YDR074W,YER103W,YFL014W,YLL026W,YOL052C-A	GO:0009266
response to abiotic stimulus	0.0257455	YBR072W,YDR074W,YER103W,YER150W,YFL014W,YHR030C,YLL026W,YOL052C-A	GO:0009628

## Sheet: down-regulated
Ribo-Seq				RNA-Seq				Ribosomal-load
Biological process				Biological process				Biological process
description	p-value	gene ID	GO ID	description	p-value	gene ID	GO ID	description	p-value	gene ID	GO ID
drug metabolic process	4.3303e-06	YDR502C,YEL040W,YER043C,YGR155W,YGR234W,YJL060W,YJR025C,YJR048W,YKL001C,YLR058C,YLR180W,YLR286C,YLR303W,YMR009W,YOR095C	GO:0017144	sulfur amino acid metabolic process	7.16076e-07	YDR502C,YER043C,YER091C,YGR155W,YKL001C,YLR180W,YLR303W,YOL064C	GO:0000096	polysaccharide catabolic process	0.0297569	YKR042W,YLR286C,YNL066W,YNR067C	GO:0000272
sulfur amino acid metabolic process	9.9603e-06	YDR502C,YER043C,YER091C,YGR155W,YKL001C,YLR180W,YLR303W,YMR009W	GO:0000096	methionine metabolic process	1.22647e-05	YDR502C,YER043C,YER091C,YKL001C,YLR180W,YLR303W,YOL064C	GO:0006555
alpha-amino acid metabolic process	2.96506e-05	YDR502C,YER043C,YER091C,YGR155W,YIL074C,YJL060W,YJR025C,YKL001C,YLR058C,YLR180W,YLR303W,YMR009W	GO:1901605	alpha-amino acid metabolic process	0.000158293	YDR502C,YER043C,YER091C,YGR155W,YIL074C,YKL001C,YLR058C,YLR180W,YLR303W,YOL064C	GO:1901605
small molecule metabolic process	4.02124e-05	YBR029C,YDR502C,YEL071W,YER043C,YER091C,YGR155W,YHR042W,YIL074C,YJL060W,YJR025C,YJR048W,YKL001C,YLR058C,YLR180W,YLR303W,YML008C,YML056C,YMR009W,YMR202W,YMR318C,YNL141W,YOR095C	GO:0044281	cellular amino acid metabolic process	0.000241076	YDR502C,YER043C,YER091C,YGR155W,YIL074C,YKL001C,YLR058C,YLR180W,YLR303W,YOL064C,YOL086C	GO:0006520
methionine metabolic process	0.000118078	YDR502C,YER043C,YER091C,YKL001C,YLR180W,YLR303W,YMR009W	GO:0006555	serine family amino acid metabolic process	0.000328251	YER043C,YGR155W,YIL074C,YKL001C,YLR058C,YLR303W	GO:0009069
cellular amino acid metabolic process	0.000902548	YDR502C,YER043C,YER091C,YGR155W,YIL074C,YJL060W,YJR025C,YKL001C,YLR058C,YLR180W,YLR303W,YMR009W	GO:0006520	aspartate family amino acid metabolic process	0.00046774	YDR502C,YER043C,YER091C,YKL001C,YLR180W,YLR303W,YOL064C	GO:0009066
serine family amino acid metabolic process	0.00220531	YER043C,YGR155W,YIL074C,YKL001C,YLR058C,YLR303W	GO:0009069	carboxylic acid metabolic process	0.000766204	YDR502C,YEL071W,YER043C,YER091C,YGR155W,YHR183W,YIL074C,YKL001C,YLR058C,YLR180W,YLR303W,YOL064C,YOL086C	GO:0019752
small molecule biosynthetic process	0.00232672	YEL071W,YER091C,YGR155W,YHR042W,YIL074C,YJL060W,YKL001C,YLR058C,YLR303W,YML008C,YML056C,YMR009W,YMR202W,YOR095C	GO:0044283	sulfur compound biosynthetic process	0.000813424	YDR502C,YER091C,YGR155W,YKL001C,YLR180W,YLR303W,YOL064C	GO:0044272
aspartate family amino acid metabolic process	0.00428607	YDR502C,YER043C,YER091C,YKL001C,YLR180W,YLR303W,YMR009W	GO:0009066	oxoacid metabolic process	0.00123637	YDR502C,YEL071W,YER043C,YER091C,YGR155W,YHR183W,YIL074C,YKL001C,YLR058C,YLR180W,YLR303W,YOL064C,YOL086C	GO:0043436
sulfur compound biosynthetic process	0.00737929	YDR502C,YER091C,YGR155W,YKL001C,YLR180W,YLR303W,YMR009W	GO:0044272	organic acid metabolic process	0.00130193	YDR502C,YEL071W,YER043C,YER091C,YGR155W,YHR183W,YIL074C,YKL001C,YLR058C,YLR180W,YLR303W,YOL064C,YOL086C	GO:0006082
serine family amino acid biosynthetic process	0.0134273	YGR155W,YIL074C,YKL001C,YLR058C,YLR303W	GO:0009070	serine family amino acid biosynthetic process	0.00279726	YGR155W,YIL074C,YKL001C,YLR058C,YLR303W	GO:0009070
oxidation-reduction process	0.0158478	YEL071W,YER042W,YGR234W,YHR042W,YHR179W,YIL074C,YJR025C,YJR048W,YKL001C,YLR364W,YML056C,YMR009W,YMR058W,YMR318C	GO:0055114	sulfur compound metabolic process	0.00302407	YDR502C,YER043C,YER091C,YGR155W,YKL001C,YLR180W,YLR303W,YOL064C	GO:0006790
sulfur compound metabolic process	0.0359164	YDR502C,YER043C,YER091C,YGR155W,YKL001C,YLR180W,YLR303W,YMR009W	GO:0006790	small molecule metabolic process	0.00607537	YDR502C,YEL071W,YER043C,YER091C,YGR155W,YHR183W,YIL074C,YKL001C,YLR058C,YLR180W,YLR303W,YML008C,YML056C,YMR318C,YOL064C,YOL086C	GO:0044281
S-adenosylmethionine metabolic process	0.0390137	YDR502C,YER043C,YLR180W	GO:0046500	drug metabolic process	0.00921863	YDR502C,YEL040W,YER043C,YGR155W,YGR234W,YKL001C,YLR058C,YLR180W,YLR303W,YOL086C	GO:0017144
carboxylic acid metabolic process	0.0433546	YDR502C,YEL071W,YER043C,YER091C,YGR155W,YIL074C,YJL060W,YJR025C,YKL001C,YLR058C,YLR180W,YLR303W,YMR009W	GO:0019752	sulfur amino acid biosynthetic process	0.0118651	YER091C,YGR155W,YKL001C,YLR303W,YOL064C	GO:0000097
one-carbon metabolic process	0.0486218	YDR502C,YER043C,YLR058C,YLR180W	GO:0006730	oxidation-reduction process	0.0134472	YEL071W,YER042W,YGR234W,YHR179W,YHR183W,YIL074C,YKL001C,YLR364W,YML056C,YMR058W,YMR318C,YOL086C	GO:0055114
				one-carbon metabolic process	0.0139879	YDR502C,YER043C,YLR058C,YLR180W	GO:0006730
				S-adenosylmethionine metabolic process	0.0153312	YDR502C,YER043C,YLR180W	GO:0046500
				cysteine metabolic process	0.0174118	YER043C,YGR155W,YKL001C,YLR303W	GO:0006534
				alpha-amino acid biosynthetic process	0.0187971	YER091C,YGR155W,YIL074C,YKL001C,YLR058C,YLR303W,YOL064C	GO:1901607
				small molecule biosynthetic process	0.0204377	YEL071W,YER091C,YGR155W,YIL074C,YKL001C,YLR058C,YLR303W,YML008C,YML056C,YOL064C,YOL086C	GO:0044283
				cellular amino acid biosynthetic process	0.0284469	YER091C,YGR155W,YIL074C,YKL001C,YLR058C,YLR303W,YOL064C	GO:0008652
Cellular component				Cellular component				Cellular component
description	p-value	gene ID	GO ID	description	p-value	gene ID	GO ID	description	p-value	gene ID	GO ID
NaN	NaN	NaN	NaN	NaN	NaN	NaN	NaN	extracellular region	5.38528e-05	YBR067C,YHR143W,YJL078C,YKR042W,YLR286C,YMR305C,YNL066W,YNR067C	GO:0005576
								fungal-type cell wall	0.000159884	YBR067C,YHR143W,YJL078C,YKR042W,YLR286C,YMR305C,YNL066W,YNR067C	GO:0009277
								cell wall	0.000226257	YBR067C,YHR143W,YJL078C,YKR042W,YLR286C,YMR305C,YNL066W,YNR067C	GO:0005618
								external encapsulating structure	0.000226257	YBR067C,YHR143W,YJL078C,YKR042W,YLR286C,YMR305C,YNL066W,YNR067C	GO:0030312
								cell surface	0.00599882	YKR042W,YMR305C,YNL066W,YNR067C	GO:0009986
Molecular function				Molecular function				Molecular function
description	p-value	gene ID	GO ID	description	p-value	gene ID	GO ID	description	p-value	gene ID	GO ID
coenzyme binding	0.000448728	YEL071W,YER043C,YGR155W,YGR234W,YHR042W,YHR179W,YIL074C,YJL060W,YLR058C,YLR303W	GO:0050662	coenzyme binding	0.000242256	YEL071W,YER043C,YGR155W,YGR234W,YHR179W,YHR183W,YIL074C,YLR058C,YLR303W	GO:0050662	hydrolase activity, acting on glycosyl bonds	0.000167556	YHR143W,YKR042W,YLR286C,YMR305C,YNL066W,YNR067C	GO:0016798
catalytic activity	0.00096895	YBR029C,YBR067C,YDR502C,YEL040W,YEL071W,YER042W,YER043C,YER091C,YGL022W,YGR155W,YGR157W,YGR234W,YHR042W,YHR179W,YIL074C,YJL060W,YJR025C,YJR048W,YKL001C,YLR058C,YLR180W,YLR249W,YLR286C,YLR303W,YLR364W,YML008C,YML056C,YMR009W,YMR058W,YMR202W,YMR318C,YNL066W,YNL141W,YOR095C	GO:0003824	oxidoreductase activity	0.00454239	YEL071W,YER042W,YGR234W,YHR179W,YHR183W,YIL074C,YLR364W,YML056C,YMR058W,YMR318C,YOL086C	GO:0016491	hydrolase activity, hydrolyzing O-glycosyl compounds	0.00201574	YHR143W,YLR286C,YMR305C,YNL066W,YNR067C	GO:0004553
cofactor binding	0.00252333	YEL071W,YER043C,YGR155W,YGR234W,YHR042W,YHR179W,YIL074C,YJL060W,YJR048W,YLR058C,YLR303W	GO:0048037	cofactor binding	0.00825564	YEL071W,YER043C,YGR155W,YGR234W,YHR179W,YHR183W,YIL074C,YLR058C,YLR303W	GO:0048037	glucosidase activity	0.0093762	YHR143W,YMR305C,YNL066W,YNR067C	GO:0015926
oxidoreductase activity	0.00401971	YEL071W,YER042W,YGR234W,YHR042W,YHR179W,YIL074C,YJR025C,YJR048W,YLR364W,YML056C,YMR009W,YMR058W,YMR318C	GO:0016491	oxidoreductase activity, acting on CH-OH group of donors	0.0209682	YEL071W,YHR183W,YIL074C,YML056C,YMR318C,YOL086C	GO:0016614
