# Supplementary material for: Ribosome profiling analysis of eEF3-depleted Saccharomyces cerevisiae
Source: Sci Rep. 2019 Feb 28;9:3037. doi: 10.1038/s41598-019-39403-y (PMC6395859; doi:10.1038/s41598-019-39403-y)
Supplement: Supplementary file 4 — Dataset 3 [file 41598_2019_39403_MOESM4_ESM.xlsx]

## Sheet: Sheet1
id	Chr	Strand	log2(codon_relative_fd)_R1	log2(codon_relative_fd)_R2	Z-score_R1	Z-score_R2	codon_E	codon_P	codon_A	peptide, -10 to +3
YOL039W_254599	XV	+	5.45997	2.94118	5.25618	2.79127	GGT	TTC	GGT	AAEESDDDMGFGLF
YBR118W_479029	II	+	5.43511	5.3746	5.23258	5.0922	CAA	AAG	GCT	KAAKVTKAAQKAAK
YHR174W_452469	VIII	+	5.2383	3.11182	5.04566	2.95262	GAC	ACT	TTC	VSHRSGETEDTFIA
YJR137C_680891	X	-	4.67213	1.06546	4.50797	1.01767	TTG	GAA	TTA	KPSQDLFKRLELLS
YGR192C_883048	VII	-	4.66936	1.32824	4.50534	1.26615	TAC	GAT	GAA	TVKLNKETTYDEIK
YHR174W_451410	VIII	+	4.66107	4.97406	4.49747	4.71347	AAG	GGT	GTT	TVEVELTTEKGVFR
YKR092C_613843	XI	-	4.58796	2.62695	4.42804	2.49415	AAA	TTA	AGT	KKIKVDEVPKLSVK
YJR137C_682937	X	-	4.55781	2.71572	4.3994	2.57808	GAT	CTT	TCT	DYSAIPALKDLSFP
YJL052W_338300	X	+	4.44521	3.55206	4.29247	3.36889	GGT	AGA	ATC	MIRIAINGFGRIGR
YGR155W_799448	VII	+	4.39176	1.53413	4.2417	1.46082	GAA	GAC	CAC	AFTAVVKYCEDHPE
YEL002C_149603	V	-	4.35645	2.04192	4.20817	1.94097	AAA	GGA	CAC	NELGIYPSPKGHVI
YGR264C_1019744	VII	-	4.26181	-0.608008	4.11829	-0.564688	ATG	TTA	AAT	PEIGEKINKMLNAP
YHR174W_452406	VIII	+	4.24386	2.0202	4.10124	1.92043	GCT	CAA	GAC	GTLSESIKAAQDSF
YLL024C_97206	XII	-	4.23931	1.95535	4.09692	1.85911	TTG	ATC	GAT	GDMKHFPFKLIDVD
YCL040W_51122	III	+	4.12643	0.593886	3.98972	0.57177	TCT	GTT	AAC	LGGTNFRICSVNLH
YNR016C_661278	XIV	-	4.12237	2.93144	3.98586	2.78206	CAT	TTC	ATT	SERHTELPGHFIGL
YLR286C_709953	XII	-	4.11818	3.37555	3.98188	3.20199	TTC	TTG	AAC	SDADIFLLSFLNQF
YGR192C_882901	VII	-	4.1169	3.65982	3.98066	3.47078	TCT	CCA	AAG	FDASAGIQLSPKFV
YJR007W_451901	X	+	4.09785	1.70787	3.96257	1.62511	TCT	GAA	GAC	SKELDNRSDSEDDE
YMR002W_272396	XIII	+	4.08855	4.67138	3.95375	4.42727	GTT	GGT	AGC	MASTAAGVAVGSTI
YGR159C_807197	VII	-	4.08342	3.08465	3.94887	2.92692	GAA	GAG	TCT	SEDAEEEEDEESSN
YLR304C_737461	XII	-	4.07954	0.368294	3.94519	0.35846	GTC	AAC	CAA	VSNLTRDSKVNQNL
YDR077W_601302	IV	+	4.0737	5.23018	3.93964	4.95565	ACT	GTA	GTC	PSTDYTTDYTVVTE
YBL001C_237215	II	-	4.04536	0.834823	3.91272	0.799589	ACT	AGA	ACT	RVHTDIRVGTRTDK
YPL265W_41318	XVI	+	4.034	2.75486	3.90193	2.61509	TCT	ATG	ATC	RKDLKARHISMIAI
YOR153W_623580	XV	+	4.02349	2.35346	3.89195	2.23554	ATT	TTC	AAT	MLAVFMFTVIFNPI
YLL018C_110606	XII	-	3.99246	3.21985	3.86249	3.05477	CCT	GTG	TTC	DFERVYEIGPVFRA
YNR016C_658149	XIV	-	3.96172	2.71326	3.83329	2.57575	GAC	TTG	ATC	SEPDLNILKDLIDS
YHR008C_123317	VIII	-	3.96093	0.507804	3.83254	0.490375	ATG	ATT	GCT	EPSPANARKMIAIQ
YOR335C_946442	XV	-	3.96015	2.09669	3.83179	1.99275	CCT	GAA	GGT	SIYLLAGNDPEGRV
YER155C_482818	V	-	3.94753	0.421701	3.81982	0.408959	AAC	AGG	AAA	LMKGLLWSKNRKSS
YER178W_547644	V	+	3.9449	0.284981	3.81732	0.279683	GGT	ATG	GAT	QYIPGLKVNGMDIL
YMR241W_752857	XIII	+	3.91976	2.28912	3.79344	2.17471	AAG	GAA	TTT	FMVGFGDMAKEFVA
YCR069W_239777	III	+	3.90448	0.51102	3.77893	0.493416	ACA	GAA	AAA	NILDLHAAYTEKVE
YBR084W_411140	II	+	3.88766	3.25002	3.76295	3.08329	ACT	GTG	CAT	RIYRLKVSPTVHAS
YPR080W_701952	XVI	+	3.88019	4.30144	3.75586	4.07747	CAA	AAG	GCT	KAAKVTKAAQKAAK
YLR286C_709503	XII	-	3.86102	-1.02499	3.73765	-0.95897	TTC	ATC	CAA	LENADIDFAFIQFY
YLR429W_991232	XII	+	3.83419	0.778617	3.71217	0.746444	GCT	GAG	AAT	VGHVLYHPVAENVL
YMR002W_272603	XIII	+	3.82661	2.84799	3.70497	2.70315	CAG	ATA	TGT	CLDENNGNFQICDY
YDL160C_171882	IV	-	3.80265	-0.0906948	3.68222	-0.0755396	AAT	ACG	GAT	NNFNTNNNSNTDLD
YER091C_339977	V	-	3.79927	3.96127	3.67901	3.75582	GAA	AAG	TTC	STILKSYPAEKFWV
YDR432W_1329202	IV	+	3.77573	2.11954	3.65666	2.01437	GAG	TTG	AAT	PFPLDVQESELNEI
YOR007C_339738	XV	-	3.76585	0.358999	3.64727	0.349671	AAT	AAG	AAA	NSASRVPESNKKDD
YHR027C_162416	VIII	-	3.76394	1.2653	3.64546	1.20663	TTA	ATG	CAT	EMSLRHFGHLMHYG
YDR037W_526639	IV	+	3.75892	1.22832	3.64069	1.17166	ATG	ATT	GAA	FSRPWKRINMIEEL
YNL243W_188509	XIV	+	3.75692	0.609724	3.63879	0.586745	TTA	GAT	TTG	DPDEGYETILDLMS
YKL182W_101315	XI	+	3.75227	0.889462	3.63438	0.851253	ATA	TTG	GAA	EKVFTQGLNILEWL
YJR143C_699498	X	-	3.74706	1.79306	3.62942	1.70565	GGT	CAA	CAA	YEDGRISSAGQQVT
YMR260C_789737	XIII	-	3.74334	1.48625	3.62589	1.41555	CAA	GAA	TAT	RELIYKEEGQEYAQ
YNL141W_359739	XIV	+	3.7394	2.21688	3.62215	2.1064	GAG	GAA	TTA	LPEGFPKSVEELNE
YPL154C_260490	XVI	-	3.73868	2.12362	3.62146	2.01822	ACT	GAA	TTT	ASSSYKANGTEFAI
YPL231W_113427	XVI	+	3.73426	0.804453	3.61727	0.770873	ATG	ATG	AAT	HPKGAAGAWMMNGA
YDR212W_888014	IV	+	3.73403	2.38884	3.61705	2.269	CAA	ATC	AAC	QKARMAMGVQINID
YLR387C_897096	XII	-	3.71051	-0.846045	3.59472	-0.789766	TGC	GGG	AAA	KITITECIYCGKDN
YLR286C_709377	XII	-	3.69329	0.758875	3.57836	0.727776	GCT	TCT	GCT	KLFLGLPGSASAAG
YER056C_266571	V	-	3.69317	1.85426	3.57825	1.76352	GCA	AGT	TGG	GGDIGFELGASWAF
YGL201C_120877	VII	-	3.68728	0.657719	3.57265	0.632127	ACA	CCA	AGC	SMSSPFPADTPSSN
YCL050C_38492	III	-	3.67849	-0.0470404	3.56431	-0.034262	ACT	TTA	TTG	NKFPVIPEHTLLVT
YNL007C_619520	XIV	-	3.67786	3.77453	3.56371	3.57925	TCT	CCA	AGT	TKLYDLLGVSPSAN
YEL071W_17545	V	+	3.671	0.430243	3.55719	0.417036	TTG	ATT	GGT	VTERLNAAGLIGDA
YGL135W_255276	VII	+	3.6682	1.79907	3.55454	1.71134	CCA	GCT	TTC	SLVVKSSMGPAFRL
YGL078C_360482	VII	-	3.66579	1.78098	3.55224	1.69423	ACA	GCA	CAC	RTGRAGQTGTAHTL
YKR001C_442458	XI	-	3.66132	1.64052	3.548	1.56142	ACT	GCT	AAT	KSEHAKVNQTANEL
YOR045W_413929	XV	+	3.65044	2.66121	3.53767	2.52654	GCT	TTC	AAG	PQQPKSRFQAFKES
YBR026C_293299	II	-	3.64483	1.24359	3.53234	1.1861	ACT	TTT	GCC	ISESQNNDKTFAKE
YKL008C_428098	XI	-	3.64138	1.27345	3.52906	1.21433	CTA	ATG	GAT	IFFTFLREFLMDVV
YDR172W_810081	IV	+	3.64085	3.93275	3.52856	3.72885	ATT	GCT	ATT	KSVTKFVAQIAIVE
YLR229C_604328	XII	-	3.63912	1.58765	3.52692	1.51143	GTA	AAA	TAT	SRLARELKAVKYVE
YCR069W_239399	III	+	3.637	-0.147006	3.5249	-0.128785	AAG	GTT	TAC	YSYRKTKINKVYPN
YDR483W_1422077	IV	+	3.63174	2.75297	3.51991	2.61331	CTG	ATG	AGT	NPEYLDENNLMSFL
YJL026W_392922	X	+	3.62732	0.0103003	3.51571	0.0199569	ATC	ATG	ATT	EAKSFYGFQIMIEN
YOR198C_719543	XV	-	3.62272	0.356916	3.51134	0.347701	GAA	TTG	AAC	KAKINQLKEELNGL
YLR264W_673316	XII	+	3.62031	2.77281	3.50905	2.63206	GAA	GCT	CGT	ILVLMESEREARRL
YMR217W_702134	XIII	+	3.61127	2.55383	3.50047	2.425	ACT	TTG	AAG	GDKREYGPATLKVI
YMR062C_395926	XIII	-	3.60693	1.65437	3.49634	1.57452	ACT	GGT	ATC	QRLQMDKISTGINK
YOR362C_1018470	XV	-	3.59979	0.423357	3.48957	0.410525	CGT	GGT	CGT	IPDGRHLVNRGREE
YML063W_146784	XIII	+	3.59906	1.82274	3.48887	1.73372	CAC	GGT	ATG	QGKNLLTNFHGMDF
YGR264C_1019768	VII	-	3.59873	1.8319	3.48856	1.74239	GAA	ATA	GGT	SSIITPYMPEIGEK
YER042W_235137	V	+	3.59386	1.71064	3.48393	1.62772	GTT	TGT	GGT	SPSSVSYKRVCGGD
YGR192C_883777	VII	-	3.59324	2.39598	3.48334	2.27575	GGT	AGA	ATC	MVRVAINGFGRIGR
YJL174W_95814	X	+	3.59284	1.44776	3.48296	1.37916	GGA	GTA	AAC	PGWSYTISSGVNYA
YGR192C_883474	VII	-	3.59261	6.51532	3.48274	6.17082	GAC	GCT	GGT	ELDTAQKHIDAGAK
YGR254W_1001631	VII	+	3.58099	3.21734	3.47171	3.0524	GCT	GCT	GGT	LDLIVDAIKAAGHD
YGL195W_131632	VII	+	3.58003	2.98326	3.47079	2.83106	TTA	GTT	CGT	VPFLQDISQLVRQE
YEL031W_90692	V	+	3.57678	0.620676	3.46771	0.597101	TCT	TCA	CCA	LWHENEQVFSSPKF
YNR052C_719606	XIV	-	3.57569	2.57351	3.46667	2.44361	CTG	GTG	TAT	YMPNFYDLNLVYKI
YHR042W_191769	VIII	+	3.57276	1.30863	3.46389	1.2476	GCA	GAT	GCT	EITSKYFNIADALK
YNR067C_758634	XIV	-	3.57008	1.23701	3.46135	1.17988	ACA	ATG	CGT	VASVMPSASTMRKV
YHR179W_462996	VIII	+	3.56887	0.365647	3.46019	0.355957	GAT	GAA	ATT	NNPQHSITKDEIKQ
YNR016C_658566	XIV	-	3.56506	0.812794	3.45658	0.778759	GAA	GTT	GAA	FVHFLEEYYEVEKL
YOR184W_680346	XV	+	3.56496	1.26255	3.45649	1.20402	AAA	ATG	AAT	VPVDPKCRSKMNVV
YGL022W_453081	VII	+	3.56381	0.483613	3.45539	0.4675	ATT	TTG	ATG	LIPLHVFLLILMGR
YDR341C_1153593	IV	-	3.56143	3.10637	3.45313	2.94747	CAA	CTA	AAG	MASTANMISQLKKL
YOL005C_316034	XV	-	3.56039	1.10152	3.45215	1.05177	ATT	CGT	GCA	KEDHTLGNLIRAEL
YKL212W_35883	XI	+	3.54563	1.00711	3.43812	0.962498	GCA	GTT	AGT	QNLWADNADAVSVA
YLR192C_539460	XII	-	3.54256	-0.388577	3.43521	-0.357204	GAA	GAA	AAG	VMQSWDAEEEEKKP
YKL100C_253708	XI	-	3.53663	-0.552135	3.42958	-0.511857	GAT	GAC	GAA	EELSEEDLLDDESS
YGR204W_907538	VII	+	3.53518	0.59711	3.4282	0.574818	ATC	AAG	AGG	LNIDPDTITIKRVV
YBR118W_478411	II	+	3.52889	2.11495	3.42223	2.01002	CCA	TTG	CAA	RPTDKPLRLPLQDV
YKL096W_261200	XI	+	3.52541	1.17514	3.41893	1.12138	GAA	GAA	TTC	LAKMVIADSEEFGL
YER021W_198261	V	+	3.52014	-0.429112	3.41392	-0.395532	CAC	GAG	GAT	DGVIEAKINHEDGF
YPR110C_745893	XVI	-	3.5163	3.0611	3.41027	2.90465	ATT	TTT	TTC	SAGAMTPEEIFFKS
YNR016C_658425	XIV	-	3.51395	0.7539	3.40804	0.723072	ATC	CTA	GCT	SKVSAKNNLILAIL
YPR074C_694310	XVI	-	3.51292	0.642745	3.40706	0.617969	TTG	AAA	TTG	SEASSLAGHLKLGN
YGR124W_740336	VII	+	3.51038	0.342136	3.40465	0.333726	CGT	ATT	GTC	FCLYDSKKDRIVAA
YDL166C_163511	IV	-	3.50206	-0.151032	3.39674	-0.132592	CCA	GAT	GGA	WEKMWLEQHPDGVT
YCR005C_122292	III	-	3.49957	1.2964	3.39438	1.23604	AAT	GTT	GCA	TVPYLNSNRNVASY
YBR199W_619916	II	+	3.49398	-0.768713	3.38907	-0.716644	TAT	GAT	TAT	KDNSQNPKNYDYTQ
YPL041C_475711	XVI	-	3.49185	-0.514573	3.38705	-0.47634	AGG	CCC	TGT	NMTVMNLFFRPCQL
YHR087W_281125	VIII	+	3.49172	2.68922	3.38692	2.55302	GGG	GGT	AAC	STTSSLKTKGGNAG
YBR154C_548724	II	-	3.49152	2.29561	3.38674	2.18084	AAG	ACT	TTT	EPSVGVKTMKTFVI
YCR012W_138063	III	+	3.49063	4.2805	3.38589	4.05767	GCT	GTC	AAG	DCVGPEVEAAVKAS
YER083C_326884	V	-	3.48619	-0.486445	3.38167	-0.449744	GAC	GCT	CCT	SHLNAESPLDAPSA
YPR080W_701334	XVI	+	3.486	1.70123	3.3815	1.61882	CCA	TTG	CAA	RPTDKPLRLPLQDV
YOL038W_256056	XV	+	3.48425	0.60032	3.37983	0.577854	AAG	CAA	GAG	QYVTQIEQEKQEQQ
YLR167W_499009	XII	+	3.48373	2.20003	3.37934	2.09047	GAC	ACT	ATT	TITLEVESSDTIDN
YDL066W_336091	IV	+	3.48366	2.26183	3.37927	2.1489	AGA	CTA	CAA	EEFLDAVEKRLQKE
YJR118C_643657	X	-	3.48115	0.804311	3.37689	0.770739	AAC	CAA	TTC	EKNEEFKRLNQFMV
YMR108W_484818	XIII	+	3.47491	1.15053	3.37096	1.09811	GTC	TTG	GTC	IATSGRPGPVLVDL
YLR432W_1002592	XII	+	3.47209	1.64905	3.36828	1.56949	GAA	TTC	GCC	AVRDYKTALEFAKS
YKR043C_521193	XI	-	3.47134	3.26917	3.36758	3.1014	ATG	GTC	TTT	QSEGRASDIMVFAH
YGR157W_805019	VII	+	3.46638	0.537657	3.36287	0.518602	GAT	ATA	AAA	AHVISHRAWDIKQT
YIL008W_342610	IX	+	3.46356	0.489337	3.36018	0.472913	AAG	ATG	GAC	FGKQRVHKIKMDKE
YLL028W_85343	XII	+	3.46337	2.86665	3.36	2.7208	ATC	GAA	GTT	PQICEIYHVIEVVA
YAR002C-A_154079	I	-	3.46255	2.55389	3.35923	2.42506	GTT	AAG	CAA	QMKHLGKFFVKQKI
YMR307W_888133	XIII	+	3.46042	2.37808	3.3572	2.25882	AAT	AGT	TGT	GLCSCMNAANSCVV
YJR065C_558990	X	-	3.45999	2.61165	3.35679	2.47968	GCA	GTT	AGT	KSSGVGAPSAVSNE
YER110C_378854	V	-	3.45936	1.27452	3.3562	1.21534	GAG	ATG	AAG	ERLKQFQTEEMKHK
YPL240C_98214	XVI	-	3.45836	-0.238164	3.35524	-0.21498	GTT	ATT	TCA	LFLVADRVQVISKS
YNL243W_189496	XIV	+	3.45608	-1.16579	3.35308	-1.09211	GCC	AAG	CTA	VWERKYESLAKLYS
YEL002C_148742	V	-	3.4559	0.237039	3.35291	0.234351	CTT	GAA	ACA	VTTSSVGKKLETFK
YEL002C_149144	V	-	3.45231	-1.08361	3.3495	-1.01439	AAA	GTT	ATT	DEEPYKIKDKVIYS
YER110C_380807	V	-	3.44643	2.14232	3.34391	2.0359	GAA	GTT	GCC	HQLTTDLQDEVAKF
YJL062W-A_316782	X	+	3.44369	1.8725	3.34132	1.78077	ATG	ATC	AGG	TRTWKMTPAMIRAR
YCL030C_68051	III	-	3.44296	2.94942	3.34062	2.79906	CAA	TTG	AAT	AKTAEHLVEQLNVP
YGL027C_445246	VII	-	3.44123	-0.741491	3.33898	-0.690904	AAA	AAA	GAT	YIQKTFDLTKKDGF
YDR502C_1453462	IV	-	3.44046	1.50775	3.33825	1.43588	GAA	ATC	ATT	YGTATKSDDEIIEI
YMR215W_697149	XIII	+	3.43596	2.43129	3.33397	2.30914	GCC	ATT	TTG	TIFNNAGIYAILDV
YNL149C_349696	XIV	-	3.43574	2.56111	3.33376	2.43189	TAT	GAC	TAC	DTWMAKLVNYDYKH
YJL159W_121081	X	+	3.42862	2.22717	3.327	2.11613	TCT	CAA	ATT	TTKTTAAAVSQIGD
YDR190C_841521	IV	-	3.4279	1.2163	3.32631	1.1603	GGC	GGA	TAT	TPEDAENPLGGYGK
YOL061W_212963	XV	+	3.42503	-1.96692	3.32359	-1.84962	ACA	ATG	GAT	SAAGADHVITMDLH
YGR162W_825510	VII	+	3.42333	2.84006	3.32198	2.69565	CCA	GGA	ATG	STASKIVIPPGMGR
YGL028C_442867	VII	-	3.42155	2.35922	3.32029	2.241	TGC	TTA	ACT	PISFLSSLLCLTYL
YNL010W_614027	XIV	+	3.42143	1.75736	3.32017	1.6719	GAT	GCA	CAT	DIVSNEVEIDAHDQ
YOR327C_930784	XV	-	3.42102	1.00174	3.31978	0.957422	GTT	GTT	ATT	LKMRMCLFLVVIIL
YML004C_262301	XIII	-	3.42031	1.81466	3.3191	1.72608	AAA	ACC	TGC	ICFSVSDINKTCEE
YDL066W_335455	IV	+	3.41981	1.37854	3.31864	1.3137	GAA	GGG	TTT	AMYNTDESIEGFAH
YGR155W_799277	VII	+	3.41977	1.44797	3.3186	1.37935	GGT	ATT	GGT	TDITDYKVEGIGYD
YJR016C_465149	X	-	3.41831	1.17131	3.31721	1.11776	TCT	GTG	ATT	DLINVGGTQSVIKY
YCR034W_190891	III	+	3.41566	-0.419572	3.31469	-0.386512	CTT	TTC	CAA	KSKPFKLNGLFQLH
YNR067C_758181	XIV	-	3.41416	0.330121	3.31327	0.322365	ACA	GAA	AAC	TSPIYPSNITENGS
YDR483W_1422065	IV	+	3.41379	0.420396	3.31292	0.407725	GAT	GAA	AAC	FIKKNPEYLDENNL
YKL007W_430045	XI	+	3.4131	-0.817333	3.31226	-0.762617	AAA	ATT	AAC	RRRLPVTRSKINWG
YDR345C_1163442	IV	-	3.41022	-1.52239	3.30953	-1.42928	GGT	GTC	ACC	CCYVVYASVGVTRL
YGR267C_1025432	VII	-	3.40796	1.02998	3.30738	0.984119	CAA	ACG	AAC	AMLYFTKGYQTNIM
YGL202W_117540	VII	+	3.40655	1.8929	3.30604	1.80006	GAA	GAA	TTT	LKRLGDTLYEEFGI
YBL022C_179979	II	-	3.40616	1.04083	3.30567	0.994378	ACC	ACG	AAC	TFSASIQSATTNIF
YOL059W_217539	XV	+	3.40425	-0.29572	3.30386	-0.269403	AGA	CAC	CAG	ENLTDIINTRHQNV
YBR158W_557598	II	+	3.40335	-0.938679	3.303	-0.877357	GAT	GAT	AAC	LIIPGNKNIDDNFL
YOR153W_620868	XV	+	3.40334	2.05229	3.30299	1.95077	ACC	GCT	TTG	NATRGLDSATALEF
YNL024C-A_586766	XIV	-	3.39855	1.78004	3.29845	1.69335	CTG	ATT	TGT	RSLLQVILLLICSC
YPL126W_310368	XVI	+	3.39656	0.760518	3.29655	0.72933	AAG	GTG	TAT	YIIPFNNQIKVYSV
YGR180C_855350	VII	-	3.39547	1.64735	3.29552	1.56788	TTT	GAA	AAG	VATAGKTTFFEKKV
YIL039W_279268	IX	+	3.39541	-0.522748	3.29546	-0.48407	CTA	GAA	GGT	RIVVLNDLLLEGPA
YDR037W_526456	IV	+	3.39393	2.4107	3.29405	2.28967	ACC	ACT	TGT	IDMTHNPEFTTCEF
YDR046C_549877	IV	-	3.39067	-0.0220635	3.29096	-0.0106449	ATC	TTC	AAT	VKAYGETEFIFNSC
YBR092C_428360	II	-	3.38867	-0.119214	3.28906	-0.102506	AAC	AAG	GGT	DIAKRLNKENKGLN
YMR309C_894394	XIII	-	3.38746	1.57258	3.28791	1.49718	GAA	TTT	GCT	QTIDTYQVNEFADP
YCL001W_112074	III	+	3.38583	0.409634	3.28636	0.397549	TTT	ATG	GTT	AVLGGLLCLFMVRI
YBR187W_602828	II	+	3.38488	3.2412	3.28546	3.07495	ATG	GCA	ATG	DKTFLIAALMAMRH
YIR038C_424213	IX	-	3.38425	2.43076	3.28486	2.30863	ATT	GCA	GAC	HVLMSEDADIADQI
YJL080C_288173	X	-	3.38307	3.00083	3.28374	2.84767	AAA	TAC	AAT	LIDAEELKEKYNVI
YBR126C_489408	II	-	3.38125	1.75414	3.28201	1.66886	GCA	GTG	CCA	RGKVVLVQVAVPSR
YBR029C_297049	II	-	3.38117	0.377402	3.28194	0.367072	ATC	TTC	GCC	PCGLVIVNDIFAYL
YGR078C_640263	VII	-	3.37767	0.11161	3.27862	0.115751	GAA	TTG	TGC	EIIKDPSDFELCFN
YNL280C_109418	XIV	-	3.37713	-0.286744	3.2781	-0.260915	TCG	GCA	AAT	MFLGFHIFHSANKQ
YDL095W_289485	IV	+	3.37497	0.606989	3.27605	0.584159	AAA	GTA	GAA	LEEEGANILKVEKR
YNR021W_668742	XIV	+	3.37475	0.664463	3.27584	0.638505	ATC	AAG	AGC	SSFATGRSAIKSIN
YIL074C_222187	IX	-	3.3744	1.95705	3.27551	1.86072	GAC	GTA	CAC	EDELIEKIKDVHAI
YDR188W_836474	IV	+	3.37012	2.50647	3.27144	2.38022	GCT	TTG	AAG	KAESLRRDAALKVN
YER088C_333940	V	-	3.36842	1.03115	3.26983	0.985227	ACT	TTG	CAT	HSSSVSSSSTLHKS
YLR420W_964633	XII	+	3.36557	1.20664	3.26712	1.15117	GCG	ATC	CCT	CAGVYSQSFAIPYI
YJR076C_576349	X	-	3.36329	0.768465	3.26495	0.736844	ATT	CAA	CTT	ELEDDEGVKIQLNI
YMR229C_729359	XIII	-	3.36305	-0.0422768	3.26473	-0.0297577	GAA	GAC	AAC	TLKKSLVNIEDNEL
YOR067C_451815	XV	-	3.3629	1.26467	3.26459	1.20603	ATG	ATA	TAT	LQKFEFLGLMIYSV
YFR004W_153593	VI	+	3.3602	1.93088	3.26202	1.83598	GAC	GTG	TTT	VDDYTVNVVDVFAM
YHR039C_186779	VIII	-	3.3599	2.77732	3.26173	2.63633	GAC	ATG	ATT	IMSKVYLNSDMINH
YIL123W_128804	IX	+	3.35951	0.358446	3.26137	0.349148	AAA	TTC	CAA	LADFSGPSEKFQDG
YBL039C_145209	II	-	3.35836	-1.59274	3.26027	-1.49581	AAG	GAA	AAT	LRQFQFKVGKENFA
YPL231W_111474	XVI	+	3.35719	-0.0435436	3.25916	-0.0309556	GCT	AAA	TTG	FVPELKEFTAKLRK
YDR385W_1245743	IV	+	3.35687	3.43945	3.25886	3.26241	TAT	TAC	GAC	KEEVPGWQEYYDKL
YHL034C_33819	VIII	-	3.35586	1.58892	3.2579	1.51263	GCT	CTA	GTC	DGHIPASKHALVKF
YPR074C_694154	XVI	-	3.35448	2.81405	3.25659	2.67106	ATT	GCC	AAG	ENGNEDLAGIAKAI
YGR204W_907859	VII	+	3.35298	2.37847	3.25516	2.25919	GGC	CCA	TTT	EGTPVLVHAGPFAN
YKL035W_370697	XI	+	3.3527	-1.17077	3.2549	-1.09682	ATG	GAA	TTG	MIETGAEYIMELTD
YOR272W_832962	XV	+	3.34979	0.864422	3.25213	0.827577	GAA	AAG	CCT	EIVNHLLGSEKPVP
YDR513W_1471238	IV	+	3.34932	0.526339	3.25169	0.5079	GAA	TTG	AAC	KATLSTLFQELNVP
YNR016C_658554	XIV	-	3.34874	-1.0941	3.25114	-1.02431	TTA	TTC	AAT	LEEYYEVEKLFNGP
YHR007C_120585	VIII	-	3.34778	1.59767	3.25022	1.5209	TTG	TTG	AAC	TYDLLQEMPLLNQT
YPL240C_97062	XVI	-	3.34535	2.33734	3.24792	2.2203	ACT	TTG	GTT	TQLKEFEGKTLVDI
YGR060W_611298	VII	+	3.34378	-0.856055	3.24643	-0.799231	TTG	AAC	AAG	HSGYDFPWSLNKIM
YLR044C_233433	XII	-	3.34202	2.40621	3.24476	2.28543	GTT	ATC	TTG	ALVKDAKNPVILAD
YPR035W_642555	XVI	+	3.34021	2.86918	3.24303	2.72319	AAG	CTA	TTT	KFNHRHEAAKLFAA
YCR077C_250432	III	-	3.3399	0.794658	3.24274	0.761611	ATC	TTT	GCC	IIIDEVRDEIFATI
YLR197W_546492	XII	+	3.33822	2.03923	3.24115	1.93843	AGA	TTA	CAT	LAQDLIRGVRLHGE
YJL172W_97931	X	+	3.33496	-0.380158	3.23805	-0.349244	AAG	ATT	GAA	GPMHSPKCEKIEPL
YER027C_209617	V	-	3.33471	-0.140683	3.23782	-0.122806	TTA	CAG	CTG	GQPGLMHVKLQLPP
YFR037C_228262	VI	-	3.3336	-0.157399	3.23676	-0.138612	AAC	GGA	AAC	SSDFIRLENNGNSV
YOR264W_819576	XV	+	3.33323	0.543412	3.23641	0.524044	AAA	CAA	ATA	DRIIDICASKQIAK
YMR173W_609336	XIII	+	3.33187	2.17464	3.23512	2.06646	GGT	TCT	AAC	YGSSNNDSYGSNND
YJR009C_454075	X	-	3.33125	0.445896	3.23453	0.431837	TCC	GGT	AAC	KDWRGGRTASGNII
YJL171C_100756	X	-	3.3297	0.512862	3.23305	0.495157	TTT	AAA	GAT	TGSYVDVNKFKDIT
YPL160W_248468	XVI	+	3.32527	3.91513	3.22885	3.7122	ATG	ATA	TAT	YKEDYYTGTMIYGP
YBL007C_215070	II	-	3.32331	1.48245	3.22698	1.41195	AAG	AAA	AAC	TASGIIKSIKKNFT
YOL064C_206489	XV	-	3.32149	0.392952	3.22526	0.381775	ACT	AAA	GAC	KIHVRHLKDTKDMI
YCL045C_45411	III	-	3.32069	-0.255452	3.22449	-0.231327	ATC	GCT	AAT	LYPNLAAYLIANEE
YCR093W_280602	III	+	3.32025	1.44789	3.22408	1.37928	AAG	ATG	AAT	SQINDFKTIKMNHT
YJR025C_471446	X	-	3.31967	-0.454677	3.22353	-0.419705	GCT	GAA	CCA	LLKVVDETDAEPKF
YKL056C_334846	XI	-	3.31814	1.40256	3.22208	1.33642	TTA	GTT	GAT	LLSDAYDAKLVDDV
YDR508C_1467706	IV	-	3.3178	0.438288	3.22175	0.424643	CTA	GAA	TTG	CLQWLCVCPLELVT
YJL008C_421603	X	-	3.31649	2.25156	3.22051	2.1392	AAT	AGT	TAC	NAGLFKQGYNSYSN
YER165W_511959	V	+	3.31124	0.884012	3.21553	0.8461	AAA	ATT	ACT	KTSNEEAAGKITGM
YDR232W_928204	IV	+	3.3092	-0.116753	3.21358	-0.100179	TTC	GAA	TCA	PKSVPKLIAFESVY
YLL026W_89075	XII	+	3.30769	0.577777	3.21215	0.556538	ACT	AGA	ATT	QQALELRGNTRIDS
YPL231W_113868	XVI	+	3.30763	0.107016	3.2121	0.111407	CAA	AGC	AAG	SLTFNSKNIQSKDS
YKL035W_370199	XI	+	3.3054	0.685027	3.20998	0.657949	AAA	TTG	GCT	QPENVSNLSKLAVL
YCL040W_51869	III	+	3.30437	3.58504	3.209	3.40007	TCG	CAA	GGC	LRNILVDLHSQGLL
YDR341C_1152219	IV	-	3.30427	-0.37922	3.20891	-0.348356	ATC	AAC	AAC	MIQDMQGKRINNYE
YMR238W_747504	XIII	+	3.30072	1.75326	3.20554	1.66803	GCT	CTA	GAA	YYGLGEQMSALEVI
YBR029C_297298	II	-	3.2991	2.05923	3.20399	1.95733	TAC	GAG	TAT	LFKFFQATFYEYPV
YKL067W_315081	XI	+	3.29712	2.15748	3.20211	2.05023	ACT	ATT	CTT	GKDVVRQGRTILGA
YNL081C_476547	XIV	-	3.29533	0.926118	3.20041	0.885914	AAA	TTT	TAC	EVIKIALASKFYGI
YLR301W_731481	XII	+	3.29013	0.852606	3.19547	0.816404	CAA	AGC	TAC	YGKEVNKIPQSYEN
YGR244C_978755	VII	-	3.2897	-1.14283	3.19507	-1.07039	GAA	ACT	TCA	PDAIKKFSIETSKG
YOR230W_771825	XV	+	3.28877	1.90673	3.19418	1.81313	TCT	GAA	TTC	DVQFSATSSSEFFT
YIL021W_313024	IX	+	3.28739	0.712042	3.19288	0.683493	GAG	ATT	CCC	NSLRRVMIAEIPTL
YBL047C_130312	II	-	3.28583	0.940519	3.19139	0.89953	GCT	TTT	TCA	VGAAALGASAFSRS
YOR157C_631433	XV	-	3.28499	1.36913	3.1906	1.30481	GTG	GTC	TCA	SLYTSREPRVVSAL
YMR307W_887032	XIII	+	3.28487	2.29615	3.19048	2.18135	GCA	ACC	GCT	MLFKSLSKLATAAA
YDL195W_109418	IV	+	3.28471	1.56524	3.19033	1.49024	AAG	GCA	CGT	SDNEEVKTEKARVL
YOR254C_806645	XV	-	3.28434	1.20749	3.18998	1.15196	GAT	CCT	TAT	IKDAATKLFDPYEI
YOR153W_623739	XV	+	3.28404	-0.553432	3.18969	-0.513084	GCT	TAT	TTT	PWNILAGTIAYFIY
YDL051W_364080	IV	+	3.27673	1.43187	3.18275	1.36413	GAA	TTC	AAC	LKQVEFYFSEFNFP
YOR332W_943970	XV	+	3.27647	0.986706	3.1825	0.943203	GAA	AAG	TTG	LDGIFEETKEKLSG
YHL003C_101262	VIII	-	3.2735	1.86463	3.17968	1.77333	CCA	ATG	TAC	SDLWLFKTKPMYRT
YFL038C_55572	VI	-	3.26971	1.58375	3.17608	1.50774	AAG	GAA	TTT	KRVVEYDVAKEFAD
YIL118W_139796	IX	+	3.26916	-1.0248	3.17556	-0.958785	ATC	GAA	AGA	GSASTSNKPIERKI
YNL247W_182910	XIV	+	3.26841	1.72013	3.17485	1.63669	ACT	ATA	ATG	IFIKALRRYTIMST
YAL023C_106913	I	-	3.2675	2.01669	3.17399	1.91711	AAG	ACC	AAC	PRPEDFQYPKTNFL
YPR033C_637501	XVI	-	3.26726	1.93204	3.17376	1.83707	CAA	GAA	TTT	GKLRVKRLGQEFAD
YIL075C_218609	IX	-	3.26497	1.75584	3.17158	1.67047	AAA	TTC	GGT	TNKHQEGLAKFGAC
YGL125W_273296	VII	+	3.26342	0.843444	3.17011	0.807741	GGA	ACT	AAC	DDDELVRDIGTNLI
YGL048C_410764	VII	-	3.26298	1.26352	3.16969	1.20494	CTT	TTT	GAA	IELPVKHPELFESL
YDR394W_1262649	IV	+	3.26284	0.277039	3.16956	0.272173	ACA	TTG	GAC	VIMATNRADTLDPA
YOR361C_1016206	XV	-	3.26214	0.0505913	3.1689	0.0580543	GAA	AAG	GTT	RLTERDIPVEKVEL
YNL241C_197091	XIV	-	3.26156	2.61295	3.16834	2.48091	CCC	ATC	GAC	KVKVLKAVAPIDTD
YKR092C_613852	XI	-	3.26125	0.112039	3.16805	0.116156	GAA	GTG	CCA	MASKKIKVDEVPKL
YOL002C_324049	XV	-	3.26004	0.519909	3.1669	0.50182	ATC	AAA	GTG	TVLLLDKSTIKVFA
YNL263C_147597	XIV	-	3.25796	1.8785	3.16492	1.78644	GGT	CAG	GAT	GQSAFSNFIGQDNF
YER021W_198501	V	+	3.25733	0.245495	3.16432	0.242347	GAC	GAT	TTG	DDMSDISDLDDLGF
YFL037W_57517	VI	+	3.25537	0.881242	3.16246	0.843481	TTC	TTG	CAC	FSAMFKRKAFLHWY
YHR028C_167395	VIII	-	3.25522	1.53211	3.16232	1.45891	CCT	GAT	GAA	GGEEEVERIPDELF
YJL130C_169076	X	-	3.25396	0.574095	3.16112	0.553056	TAC	AAG	TTC	DMIDSAENRYKFSR
YOL058W_220452	XV	+	3.24853	0.404696	3.15597	0.39288	AAA	GGT	GAA	KKYGESKKTKGEEL
YMR146C_557819	XIII	-	3.24623	0.167641	3.15379	0.168731	TAC	GAA	ACA	VSTLQVLKKYETDC
YNL274C_122140	XIV	-	3.24558	0.767747	3.15316	0.736165	AAA	TTA	GGA	NMSKKPIVLKLGKD
YBR023C_287895	II	-	3.24511	-1.04826	3.15272	-0.980967	CCT	GAT	GAC	RMTGLNGDDPDDYY
YBR218C_662102	II	-	3.24451	3.55207	3.15215	3.3689	GCC	ATA	TAC	AHELSMRTIAIYSH
YAL023C_107777	I	-	3.24215	2.30619	3.14991	2.19085	ATC	ACT	ATG	SVKMVGLFIITMVG
YLR028C_200190	XII	-	3.24201	0.45756	3.14977	0.442866	CAA	ATG	GAA	QIDPNYVPGQMESR
YMR145C_555875	XIII	-	3.23908	1.25753	3.14699	1.19928	AAG	GTC	AAA	DVDPENKTIKVKSS
YAL060W_35268	I	+	3.23748	2.26807	3.14547	2.15481	ATT	TGT	GGC	VIIDVSWCGICGSD
YDL195W_109283	IV	+	3.2374	-0.00180357	3.1454	0.00851195	TCT	ACC	ATT	VFSNFINGSSTINN
YOR230W_771603	XV	+	3.23724	0.617219	3.14524	0.593833	AAA	TTG	ACC	WVLGEPKNGKLTSF
YKL117W_220548	XI	+	3.23557	-0.485265	3.14366	-0.448628	ATT	ATA	CCT	QLHIDLYKEIIPEK
YMR131C_533675	XIII	-	3.23509	0.666421	3.1432	0.640356	GCA	GGA	TGT	RTESTVFATAGCDG
YBL007C_215649	II	-	3.23097	2.62505	3.13929	2.49235	AAC	AGC	AAC	DDEEDDYYYNSNSN
YFL048C_40009	VI	-	3.22948	-0.243012	3.13788	-0.219564	CCC	AAT	AAC	PDLINARKVPNNWQ
YBR011C_257537	II	-	3.22877	0.381277	3.1372	0.370736	GCT	TTA	TTG	KQVKALGIMALLDE
YNL327W_24365	XIV	+	3.22876	1.96417	3.13719	1.86745	ATT	TCT	ATT	PDKSTNNFTISIPE
YKL207W_48547	XI	+	3.22854	0.443387	3.13698	0.429465	ATG	GCT	AAG	PSMSNAMMNMAKGN
YNR016C_660816	XIV	-	3.22707	3.33886	3.13558	3.1673	GAT	AAA	ATC	PGNAMRSLGDKISS
YHR025W_160430	VIII	+	3.22484	3.42678	3.13347	3.25043	AAC	AGG	TTC	FEEISQEIINRFAK
YGR162W_825705	VII	+	3.22478	0.206736	3.13342	0.205698	CGC	GAG	AGA	NRSYTSRRDRERGS
YGR175C_847961	VII	-	3.22477	1.11296	3.1334	1.06259	TTC	TTG	AAC	RGVAFVHGRFLNNL
YML052W_170713	XIII	+	3.22415	0.611659	3.13281	0.588575	TCC	AAA	AGA	HINVPHQFISKRDA
YOR361C_1016983	XV	-	3.22382	1.16184	3.1325	1.1088	GAT	TCT	TTG	FWNSMFNEEDSLVE
YKL212W_35028	XI	+	3.2237	-0.126155	3.13238	-0.109069	ACT	GAA	GAT	ERFFWNHYLTEDLR
YBR079C_395931	II	-	3.22324	0.391653	3.13195	0.380547	GTC	TAT	GAT	MADRKNLVMVYDDY
YGL200C_122867	VII	-	3.22083	2.42368	3.12966	2.30194	GAA	GTC	AAG	VRKLSKLTREVKDE
YMR291W_852986	XIII	+	3.21867	0.316975	3.12761	0.309935	CTT	TTC	GAC	FEGHHHILQLFDYF
YHR117W_343848	VIII	+	3.21636	-0.426794	3.12542	-0.39334	ATT	AAA	CAA	TDRGDFDTAIKQYD
YIR012W_379760	IX	+	3.21633	3.6845	3.12539	3.49412	CTG	GTG	TTC	ITAGDEGVSLVFEV
YLR314C_763621	XII	-	3.21584	-0.560536	3.12492	-0.519801	CAC	GAG	AAC	EEEEGQGEGHENQS
YIL125W_122784	IX	+	3.21496	-0.0889629	3.12408	-0.0739021	GTC	GGA	AGA	LKNASTVKIVGRGL
YCL001W_111954	III	+	3.21336	0.953955	3.12257	0.912235	TCA	AGT	AAC	DSSDTMNGGSSNPL
YCR071C_240207	III	-	3.21241	-1.48419	3.12167	-1.39316	CTG	CCT	TTC	QLRNDLQEQLPFIP
YGR159C_807323	VII	-	3.21234	0.373507	3.1216	0.363389	AAG	GAA	GAA	EEEEKEETKKEESK
YER073W_305469	V	+	3.21167	-0.0741503	3.12096	-0.059896	CAC	CAA	AAT	VWINTYNNFHQNVP
YOR317W_909537	XV	+	3.2103	-0.0244697	3.11966	-0.0129202	AAG	GAA	ATT	SNAMGWRDVKEIHE
YLR429W_992192	XII	+	3.21016	-1.90246	3.11952	-1.78866	AAG	GAA	GAT	SSSTINHVLKEDNS
YGL238W_49815	VII	+	3.20741	1.07963	3.11692	1.03106	AAG	GAA	ATC	PANNVELIKKEIVP
YNR016C_660198	XIV	-	3.20614	-1.31649	3.11571	-1.2346	ACG	GAA	ATG	PRLQVEHPTTEMVS
YJR073C_572779	X	-	3.20603	2.11886	3.11561	2.01372	ACC	AAG	ATG	RMEYHKHSLTKMCG
YPL237W_101011	XVI	+	3.20416	0.593354	3.11383	0.571266	ACT	ATT	TTC	PVCLRDGKKTIFSN
YLR195C_542038	XII	-	3.20285	0.970356	3.11258	0.927743	AAC	TTC	TAT	KFGPGDGFLNFYLF
YAR007C_157074	I	-	3.19987	-0.226342	3.10976	-0.203802	AGG	CCA	AAT	CEKCDTNNARPNWR
YGR123C_737495	VII	-	3.19888	0.738955	3.10881	0.70894	GAA	AAT	AAC	RQEPSMVELENNST
YKL181W_107468	XI	+	3.19812	-0.996026	3.10809	-0.931581	GAA	GAT	GTG	VQIGVSVRDEDVYV
YIL078W_212660	IX	+	3.19759	-0.291089	3.10759	-0.265023	GAA	ATG	TTT	EPTFIEERIEMFDR
YLR244C_625941	XII	-	3.19749	0.478853	3.1075	0.462999	ATA	TAC	AAG	RNDRLNNIPIYKKD
YGL078C_360767	VII	-	3.19631	3.28348	3.10637	3.11493	TTG	ATT	TTT	SGPKKNEKVLIFAL
YDL055C_356156	IV	-	3.19572	0.996026	3.10581	0.952016	CCA	ATC	TTG	PTSIEKETFPILVE
YGL125W_274205	VII	+	3.1954	1.10648	3.10551	1.05645	AAA	CCG	CAT	WKLNMNKYDKPHSA
YHR094C_291053	VIII	-	3.1952	1.95389	3.10532	1.85773	GAA	GTT	AAT	PETKGLSLEEVNDM
YPL246C_85141	XVI	-	3.1945	0.592971	3.10466	0.570905	CTG	CAA	ATG	SLAPESLFKLQMSR
YGL206C_104504	VII	-	3.19348	-0.82806	3.10368	-0.77276	CAA	GCA	TTC	DPEPVSLTVQAFMT
YLR413W_952505	XII	+	3.19035	1.03907	3.10072	0.99272	CAC	ATC	CCT	MTPSILEYLHIPVI
YDR168W_790459	IV	+	3.18938	0.891924	3.0998	0.853582	AAA	AGG	AAC	QQSIHEQRFKRNQD
YOR045W_413893	XV	+	3.18747	2.52261	3.09798	2.39549	GCG	GCC	TCC	FAMPGAAAGAASPQ
YKL145W_175601	XI	+	3.18726	0.094514	3.09778	0.0995856	TAT	ATG	CAA	YKKFSSTSRYMQYN
YHR143W_385587	VIII	+	3.18321	2.30326	3.09393	2.18808	GAA	ACA	GTC	TLIEANSNGETVKL
YLR449W_1031103	XII	+	3.18299	2.19323	3.09373	2.08404	AAA	AGG	AGT	ESEQEADVPKRSVK
YGR175C_847262	VII	-	3.18285	0.765041	3.09359	0.733606	AGT	TAC	GAT	LLDYHFERKSYDSV
YHR020W_145828	VIII	+	3.18268	0.728715	3.09343	0.699258	AAG	AAG	AAC	WSGFVPALNKKNVI
YBR205W_634725	II	+	3.17971	0.532959	3.09061	0.51416	CTA	CAA	AAC	SCPIEQKIRLQNKC
YEL040W_79138	V	+	3.17844	1.07103	3.08941	1.02294	TCA	ACT	GCA	TSSTQKSSSSTATS
YDR032C_504515	IV	-	3.17738	2.31504	3.0884	2.19922	CCA	ATT	GCC	LGGAPKPDYPIATQ
YGL097W_322453	VII	+	3.17343	1.60305	3.08465	1.52599	GTC	CAA	TTA	VPTFSKYNIVQLAP
YLR027C_197284	XII	-	3.17288	2.47677	3.08412	2.35214	TGT	TTC	CAT	AGMYGERVGCFHLA
YLR429W_991274	XII	+	3.17232	2.04396	3.08359	1.9429	AAA	TTA	TGG	ASSSGDYTVKLWNV
YLR034C_211519	XII	-	3.17228	0.140917	3.08356	0.143463	ATG	TTC	TAC	TVLDVLVILMFYTP
YIL123W_129080	IX	+	3.17176	-0.848005	3.08306	-0.791619	TTA	TGT	GAA	YRSNTDADYLCEWG
YKR001C_440853	XI	-	3.17152	-0.598949	3.08283	-0.556123	AAG	TTG	TTG	RETMETEVIKLLIS
YBL003C_235678	II	-	3.17138	0.630432	3.08269	0.606326	AGA	AGA	GGT	PVGRVHRLLRRGNY
YNR016C_660672	XIV	-	3.16817	0.642869	3.07965	0.618086	ACC	TCT	CCT	DDIYQKGCCTSPED
YKL054C_337034	XI	-	3.16781	2.76694	3.07931	2.62651	ACT	AGT	GCT	GANTAAANLTSAAA
YDR158W_771364	IV	+	3.16633	2.89221	3.0779	2.74497	AAA	ATG	GTT	IREDPLLDFKMVVL
YGR159C_807143	VII	-	3.16504	2.892	3.07668	2.74477	ATT	TTC	GTT	NEETEEPATIFVGR
YCL045C_46584	III	-	3.16457	1.13359	3.07623	1.08209	AAC	TCT	TCA	NDHNAMVCVNSSSN
YLR421C_965491	XII	-	3.16411	2.16891	3.07579	2.06104	CGT	CTA	TGT	GVCEYNEDSRLCTP
YOR103C_516649	XV	-	3.16378	1.29843	3.07548	1.23796	ACA	TTC	ATT	LVLLGVIQCTFIIL
YGR187C_871296	VII	-	3.16276	2.68323	3.07452	2.54736	TTC	AAA	AAT	FSAGPTSKVFKNDS
YOR294W_868483	XV	+	3.16087	1.30631	3.07272	1.2454	GAA	AAG	ATA	LDSSNARREEKIKS
YHR175W_453144	VIII	+	3.1606	2.06995	3.07246	1.96747	GCA	ATT	TTT	LPGLILSCLAIFGL
YPR181C_898077	XVI	-	3.15752	1.09653	3.06953	1.04705	GCC	GTT	TTG	AASFDQEAAAVLMA
YIR012W_378698	IX	+	3.15735	2.13691	3.06937	2.03079	ATT	GGC	CAT	DKHTDSVFAIGHHP
YDL145C_197912	IV	-	3.15657	0.645679	3.06864	0.620743	TGT	CTA	TAC	KVWSLDTNKCLYTL
YJL060W_323976	X	+	3.15648	0.80984	3.06855	0.775966	TCC	AAG	ACA	FEQFEKAITSKTKA
YDR127W_705059	IV	+	3.15507	-0.0477132	3.06721	-0.0348981	AAG	ACT	GCT	FINGMAEVIKTACI
YLR083C_295491	XII	-	3.15479	0.344976	3.06694	0.336411	GAA	TTG	GAA	GAETTDKDVELETR
YOL012C_303794	XV	-	3.15454	0.813615	3.0667	0.779536	GCT	GTG	TTG	GSKAAIYLTAVLEY
YEL037C_82480	V	-	3.1544	-0.810374	3.06657	-0.756036	TCT	CAA	ATA	LAQSISCEESQIKL
YNL121C_400138	XIV	-	3.15426	2.35127	3.06644	2.23348	CCA	GTT	TTC	NWALELKEDPVFYS
YGR285C_1063105	VII	-	3.15409	4.15309	3.06628	3.9372	GTC	AAC	AGT	TLTSDITVEVNSSA
YGL120C_283193	VII	-	3.15394	0.0239675	3.06613	0.03288	TCT	GCT	ACT	RPDLKIIIMSATLD
YGR055W_600343	VII	+	3.1535	1.85341	3.06572	1.76272	TAC	TTC	GCT	IIYIFVNIAYFAVV
YMR261C_793339	XIII	-	3.15262	-0.722466	3.06488	-0.672915	TTC	TTA	CCA	SMTIIVASLFLPYT
YIL074C_221698	IX	-	3.15201	1.95705	3.0643	1.86072	GAA	ACT	GAA	VTLHVPATPETEKM
YDL103C_276518	IV	-	3.15141	1.63889	3.06373	1.55988	TGG	GAA	AGC	AGQSQLFHNWESLS
YKL054C_337793	XI	-	3.15083	1.46792	3.06318	1.39822	GGA	GAA	GAA	NEDRVPEVDGEEVQ
YGR055W_599704	VII	+	3.1501	1.82268	3.06249	1.73366	GCA	TTA	ATT	YTLCGSVGLALIMW
YOR197W_717898	XV	+	3.15001	0.585614	3.0624	0.563948	GCA	TTG	TTT	PLQQGVRLTALFDS
YGR211W_916677	VII	+	3.14921	-0.273018	3.06165	-0.247937	GGA	TTG	TCC	RTKEQNEDLGLSDI
YKL207W_48535	XI	+	3.14875	1.15788	3.06121	1.10506	GCT	ATG	ATG	PFNDPSMSNAMMNM
YML008C_252489	XIII	-	3.14871	0.979737	3.06117	0.936614	AAT	TTG	AGT	KAKYYAKKYNLSDQ
YBL028C_167700	II	-	3.14862	0.599528	3.06108	0.577105	AAA	TTA	GAA	KLKEDLLKQKLEDL
YJR143C_700137	X	-	3.14842	0.838144	3.06089	0.802729	AAC	ACT	TTG	GTLTVPIMFNTLKE
YIL142W_83658	IX	+	3.14747	0.386557	3.05999	0.375729	ACT	ATT	ATT	IDQSKIHPQTIIEG
YMR305C_879386	XIII	-	3.14684	0.350154	3.05939	0.341307	TCT	GAC	TAT	INNPDLCNYSDYMA
YKL145W_175118	XI	+	3.14539	-0.318025	3.05802	-0.290493	AAG	GCT	TGC	ELFEMARTKKACII
YJR070C_569647	X	-	3.14505	1.32748	3.05769	1.26542	AAC	GAA	CTA	LDMYDYENSNELEY
YNL084C_470079	XIV	-	3.14428	-0.419154	3.05696	-0.386116	GAA	TTG	CAA	ENYLNNKRHELQAL
YPL048W_465018	XVI	+	3.14345	-0.269873	3.05617	-0.244963	AAG	GAT	TTC	ASPFLKDEYKDFKF
YGL070C_374689	VII	-	3.14318	1.5452	3.05591	1.47129	AGG	CAT	GAA	EEAGSPLVYRHELI
YDR512C_1470730	IV	-	3.14242	-0.157223	3.0552	-0.138446	GCA	TTT	GAT	YPTTMSCREAFDQL
YER073W_304167	V	+	3.14213	2.64134	3.05492	2.50776	TTA	TTC	ATC	GFTYEQPTGLFING
YLR355C_838686	XII	-	3.1411	0.601438	3.05394	0.57891	GAC	TTA	GAT	DLTHVEPPKDLDVI
YMR215W_697122	XIII	+	3.13898	0.791186	3.05193	0.758328	ACT	ATC	TTC	PDLNHDKCMTIFNN
YJL196C_68035	X	-	3.13701	0.505125	3.05006	0.487842	CAG	AAG	ATT	LIVVYYVLYQKIVA
YGR232W_954193	VII	+	3.13619	0.0708904	3.04927	0.0772481	ATT	GCT	TGT	DDSGWTPFHIACSV
YCL040W_51545	III	+	3.13601	4.11034	3.04911	3.89677	ATG	ACG	TCC	CYTSDNTDSMTSGE
YGR078C_640341	VII	-	3.13585	0.265054	3.04895	0.26084	GAA	AAG	AAT	IMDTLFNSTEKNAR
YNL307C_56829	XIV	-	3.1358	-0.742993	3.0489	-0.692324	CTA	CAG	CTA	AIFQGQEPLLQLRE
YIL070C_230394	IX	-	3.135	2.27783	3.04815	2.16403	CTG	GAA	GCT	NLDEELQESLEAYL
YPL059W_444689	XVI	+	3.13474	1.48357	3.0479	1.41301	GCT	ATT	GAA	MYLSTEIRKAIEDA
YDL051W_364539	IV	+	3.13471	3.32495	3.04787	3.15415	GAT	GAG	TCC	AFLKSYSNDDESNE
YLR380W_878728	XII	+	3.13314	-0.539624	3.04639	-0.500028	GAA	AGA	GCT	TINKIINGGERAVY
YLR186W_524108	XII	+	3.13297	0.445393	3.04622	0.431361	TTA	CTT	AAA	IRSVNSEEKLLKVI
YGR264C_1020095	VII	-	3.13292	1.38348	3.04617	1.31838	TTT	GTT	AAC	SELLANLGNFVNRL
YPL106C_350604	XVI	-	3.13207	2.67709	3.04536	2.54156	GAA	ATG	CTT	LNELIEKENEMLAQ
YNL247W_183765	XIV	+	3.1318	0.00252587	3.04511	0.0126057	AAA	TTT	GAC	DGSVYFDTLKFDKS
YLR420W_964354	XII	+	3.1311	-0.183303	3.04445	-0.163106	ATC	GAG	GAT	CTSESAIKTIEDIN
YLR420W_964567	XII	+	3.1311	-0.100841	3.04445	-0.0851335	CCT	CAT	CCT	YFFFGSDSAPHPVQ
YJR133W_673278	X	+	3.13021	1.58508	3.0436	1.509	GGT	GCT	TTG	VIRTQWLDFGALNQ
YAL060W_35271	I	+	3.12877	1.59565	3.04223	1.51899	TGT	GGC	TCG	IIDVSWCGICGSDL
YJR137C_682097	X	-	3.12833	2.71572	3.04182	2.57808	TTG	ATC	AGC	LKQEAQREELISLA
YHR018C_140235	VIII	-	3.12718	0.973405	3.04072	0.930626	GAG	ACT	CAT	LVRKGVPFRETHHI
YOR153W_622311	XV	+	3.1265	1.06068	3.04008	1.01315	GAA	AAG	AAT	RMKKRGVLTEKNAN
YGR254W_1001100	VII	+	3.12616	3.55017	3.03975	3.3671	ATG	GGT	AAG	MRDGDKSKWMGKGV
YBR031W_301212	II	+	3.12541	2.57657	3.03904	2.44651	ACC	AAG	CCA	GSKKAEKTGTKPAA
YMR058W_389763	XIII	+	3.12477	0.973236	3.03843	0.930467	ATT	GAT	AAC	LPTQNYVDSIDNFL
YKL099C_256442	XI	-	3.1224	1.39449	3.03618	1.32878	CAG	AAA	AAG	DMAKLVHDVQKKQH
YNL016W_603308	XIV	+	3.12138	2.13993	3.03521	2.03364	ACA	TTG	AAC	SHDANIALQTLNGK
YER055C_265446	V	-	3.12062	1.13922	3.03449	1.08741	AAA	AAG	CCA	VQVPVNGEYKKPEQ
YEL031W_93302	V	+	3.11992	2.40917	3.03383	2.28822	AAA	TTT	GGT	LSIIYMAGVKFGDG
YBL047C_130594	II	-	3.11788	0.307058	3.03189	0.300558	TCT	GGA	TTG	QPPPLTHSSSGLKK
YBL039C_144867	II	-	3.1167	1.87193	3.03077	1.78023	TTA	TTG	TCT	EEEKQRGLELLSKW
YPL004C_550730	XVI	-	3.11585	1.8068	3.02997	1.71865	GAG	GAA	GTT	DIPGQVVEEEEVEW
YHL003C_101760	VIII	-	3.11332	-0.942729	3.02756	-0.881186	ATG	CCT	GAA	GDTVPGFAAMPESA
YGR132C_756422	VII	-	3.11239	1.07962	3.02667	1.03106	GAT	GTC	ATC	RMSNSAKLIDVITK
YDR177W_816949	IV	+	3.11203	2.21912	3.02633	2.10852	CTT	GAA	TTT	KDDPAAHITLEFVS
YDL195W_108521	IV	+	3.11187	1.34284	3.02618	1.27995	GTT	ATT	GAT	PLINQRLVKVIDDV
YMR217W_702236	XIII	+	3.11181	1.09394	3.02612	1.0446	TAC	AAG	ACC	DKLHGLPTGYKTIA
YOR204W_723612	XV	+	3.11138	1.07747	3.02571	1.02902	ACT	AGA	GAG	YPTAVIMAPTRELA
YOR270C_828537	XV	-	3.11137	0.317978	3.02571	0.310883	GAA	GAT	TTG	PSTEADASSEDLEA
YLR387C_896925	XII	-	3.11029	-1.72575	3.02468	-1.62158	GGT	TTG	GAA	CLCCNFHGSGLESI
YPR088C_712893	XVI	-	3.10978	0.453164	3.0242	0.438709	GAT	GTG	AAT	GIVTALLESDVNIA
YDR023W_490461	IV	+	3.10945	2.84556	3.02388	2.70086	AAG	ATG	ATC	PEKSWEEFEKMISY
YLR153C_445925	XII	-	3.10861	-0.606032	3.02309	-0.56282	GAA	GCA	TCT	GHRLSTSEIEASIS
YDL120W_246273	IV	+	3.10819	1.42671	3.02269	1.35925	GGA	ACG	TAT	VMTLEIPAFGTYVI
YER122C_404160	V	-	3.107	2.20395	3.02156	2.09417	GTT	CAT	ATC	CSAVHRNMGVHITF
YMR215W_697665	XIII	+	3.10692	1.57968	3.02148	1.50389	ACA	CCA	AGA	FSEYGCNKNTPRTF
YIR034C_420310	IX	-	3.1057	-0.16536	3.02032	-0.14614	TTC	GCA	GGT	VAAFGFYAGFAGAA
YLR342W_811880	XII	+	3.10549	1.11694	3.02012	1.06635	GTT	TTT	GCT	WMSYLVWVTVFAAK
YDR354W_1185097	IV	+	3.10541	2.56149	3.02004	2.43225	ACT	TTT	AAT	VGTGGDGQNTFNVS
YOR335C_947873	XV	-	3.10534	1.24174	3.01998	1.18435	AAG	ACT	TTA	ASAASKTESKTLDG
YGL202W_116409	VII	+	3.10516	1.54661	3.01981	1.47262	TTC	ATT	AGA	SAGQPELLNFIRDH
YER026C_207658	V	-	3.10402	2.34043	3.01873	2.22322	TTG	AAA	ATT	HGCGMISKSLKIPK
YER026C_207844	V	-	3.10375	0.431055	3.01847	0.417804	AAA	TAT	TTT	PKDSSTGKSKYFEG
YHR190W_485156	VIII	+	3.10345	0.396263	3.01819	0.384906	TTG	TTA	ACT	LLRHFHEKLLLTKW
YDL182W_134072	IV	+	3.10287	0.0799462	3.01763	0.0858109	CAT	TTC	CAC	SVVSCDIECHFHND
YOL155C_29716	XV	-	3.10203	1.26009	3.01684	1.2017	TCC	ACA	TCT	VVASSATPSSTSTT
YNR016C_659181	XIV	-	3.10106	0.32094	3.01591	0.313685	GAA	ATT	GAA	HIIKGQPYAEIEVM
YHR190W_485339	VIII	+	3.09956	2.58951	3.01449	2.45874	AAC	TTG	AAT	ADYILDENYNLNGL
YDR341C_1152168	IV	-	3.09937	2.67684	3.01431	2.54132	ACT	GGT	CCA	ERMLSFEGDTGPYL
YDL160C_171669	IV	-	3.09713	3.60279	3.01218	3.41686	ATA	TTG	GCC	IPVAITGRDILARA
YDL052C_362866	IV	-	3.09669	2.02411	3.01177	1.92412	ATG	GTT	GAC	EFAEKVRDQMVDTL
YJR105W_623616	X	+	3.09667	2.71113	3.01174	2.57374	CTT	TTA	GAT	APLVVLGNPLLDFQ
YPR041W_649120	XVI	+	3.09656	0.17964	3.01165	0.180077	TTC	ATT	TTG	MDLRHKLSSFILKN
YDR155C_768646	IV	-	3.09612	4.06511	3.01123	3.85401	TGC	CCA	TGG	SQFFITTVPCPWLD
YER027C_209629	V	-	3.09592	0.748841	3.01104	0.718288	ATG	CAT	GTA	VPVPGQPGLMHVKL
YAR002C-A_154589	I	-	3.09505	1.54661	3.01021	1.47263	TTG	TTC	CAA	FHKELSKGTLFQAT
YGR106C_699075	VII	-	3.09491	1.35427	3.01007	1.29075	ATT	TTG	ATT	LIVSALLLFILIVA
YOL097C_136589	XV	-	3.09216	2.20745	3.00746	2.09749	AAG	TTG	GTT	TLDKFMVPHKLVWG
YGR055W_599653	VII	+	3.09203	3.52646	3.00734	3.34468	GTT	TTC	GCC	ICNRMLGTGVFAVS
YGR254W_1002006	VII	+	3.09156	3.01276	3.00689	2.85895	GCT	CAA	GAC	GTLSESIKAAQDSF
YJR025C_471404	X	-	3.0914	0.277843	3.00674	0.272933	TCA	TAT	TTA	IDIIINEGDSYLLP
YDR127W_704927	IV	+	3.08998	2.09222	3.00539	1.98853	ACT	GCT	ATT	MVDSSIGGKTAIDT
YGL234W_58413	VII	+	3.08944	-0.230666	3.00488	-0.20789	TTG	GTT	AGA	SGVHSNGFSLVRKI
YOL155C_31570	XV	-	3.08943	0.597122	3.00487	0.574829	GCT	TTG	GCT	FNRFNKLQAALALV
YPL085W_387126	XVI	+	3.08768	0.862989	3.0032	0.826221	AAA	AAA	GCT	QKKKLKQKQKKAAE
YBR126W-A_491023	II	+	3.0859	0.519221	3.00152	0.50117	CGT	CTC	CAC	DPEQKEQIKRLHQL
YER004W_160065	V	+	3.08559	-0.864207	3.00122	-0.806939	AGC	GGA	TTT	LGERTNSKQSGFGG
YMR229C_730370	XIII	-	3.08425	0.44315	2.99995	0.429241	GAT	GAA	GAT	EPSSVNIYADEDLV
YDL081C_309924	IV	-	3.08384	4.43521	2.99956	4.20395	GCT	GCT	GCC	DLLVNFSAGAAAPA
YGL198W_124115	VII	+	3.08291	1.06316	2.99868	1.01549	CAT	ATT	GGA	SQILLPLAYHIGKQ
YDL195W_108530	IV	+	3.08243	-0.171729	2.99822	-0.152162	GAC	GTT	AAT	NQRLVKVIDDVNEE
YKL196C_75402	XI	-	3.08199	1.29892	2.9978	1.23842	TTT	GCT	GAA	SSVGQFMTFFAETV
YML072C_127921	XIII	-	3.08151	2.35206	2.99734	2.23422	ATT	ATG	GCT	NHLDINVEDIMAAQ
YER156C_484182	V	-	3.07957	1.8235	2.99551	1.73444	CCC	AAG	GAC	DAKLVRSRNPKDWE
YOR099W_512463	XV	+	3.07895	1.12076	2.99492	1.06996	AAA	TTC	ATG	HCDIDYDVFKFMKD
YGR232W_954067	VII	+	3.07797	0.250214	2.99399	0.246809	GGC	AGA	ATC	SLLLQKDQDGRIPL
YER159C_491805	V	-	3.07786	1.11999	2.99388	1.06923	AAG	ACA	CAC	ELGDVFDRIKTHFP
YML048W_178863	XIII	+	3.0776	0.459491	2.99363	0.444692	TTG	TCT	AGA	TPGICLTNQLSRLL
YMR217W_702335	XIII	+	3.07704	0.344003	2.99311	0.335491	TCT	ACC	CAA	IQFHPEVTHSTQGK
YLR280C_704497	XII	-	3.07682	-1.8625	2.99289	-1.75088	TCC	GCC	GGT	ETEKWCASYSAGNR
YGR267C_1025351	VII	-	3.07622	-0.207061	2.99232	-0.185571	GAA	ATT	TAC	DEMVIVRDIEIYSL
YBR079C_397614	II	-	3.07546	0.23965	2.9916	0.236819	TCA	GGA	AAC	DAANYQQSKSGNNL
YGL125W_273071	VII	+	3.07439	1.65902	2.99059	1.57891	GAC	TTC	ATC	LKQKIDAGGDFIIT
YLR429W_990920	XII	+	3.07378	0.833065	2.99001	0.797927	GCG	GTG	AAT	LLKTNGKFIAVNWN
YLL018C_110234	XII	-	3.07366	1.23883	2.98989	1.1816	GAC	AAG	TTC	KYDTDFYILDKFPL
YGL234W_57891	VII	+	3.0735	1.17873	2.98974	1.12477	AAA	GAA	ATG	NGNNLVQTIKEMVR
YLR027C_197173	XII	-	3.07334	0.467834	2.98959	0.452581	GGC	GCT	AAG	SEVSNPPAYGAKIV
YHR069C_234244	VIII	-	3.07294	1.40105	2.98921	1.33499	ATG	TTG	GGC	IGGKQHAVLMLGSV
YOR027W_381229	XV	+	3.07178	2.69096	2.98811	2.55467	GCA	TTG	AAT	YTSLKKFSDALNDA
YLR114C_376806	XII	-	3.07079	0.266254	2.98716	0.261976	ACT	AAT	GCT	QIKDKLSIVTNAFF
YKL127W_204602	XI	+	3.07005	-0.218547	2.98646	-0.196431	AGA	TGT	TAC	DRVAAKKGLRCYEV
YDL227C_47536	IV	-	3.06976	0.623286	2.98619	0.59957	ATT	GAA	GTT	SKGEYFNFDIEVRD
YFL004W_132409	VI	+	3.06959	-2.10567	2.98603	-1.98082	GAC	ATG	AAT	FSSIVSNDIDMNFR
YGL206C_103673	VII	-	3.06915	2.80421	2.98561	2.66175	CAA	ATT	TGT	IEKKEFKLAQICGL
YGL206C_104123	VII	-	3.06915	2.34186	2.98561	2.22458	AGA	ATC	CCA	IGTAQLDGLRIPDA
YER070W_299228	V	+	3.06895	2.80341	2.98542	2.661	CAA	TTT	TCT	SNLHKQTTKQFSKV
YKL210W_40374	XI	+	3.06865	0.726318	2.98513	0.696991	CCA	AGA	AAT	ESLPDPKNFPRNEK
YNL151C_348323	XIV	-	3.06586	0.105029	2.98248	0.109528	GTT	AAA	GAT	VKYINFGKTVKDGP
YLR342W_810245	XII	+	3.06484	3.59087	2.98152	3.40559	GCT	GCT	CAA	EYYGQPPNMAAQDG
YDL124W_241017	IV	+	3.06402	0.56889	2.98073	0.548135	GTG	TTG	CCT	ILRWVTKRGVLPVT
YMR217W_702584	XIII	+	3.06379	1.4728	2.98052	1.40283	GAA	GCT	GCT	VDNGVLRLNEAANV
YER042W_235434	V	+	3.06335	0.348068	2.9801	0.339335	TAT	TTA	GAT	YDAEEYHQLYLDKN
YPR166C_876515	XVI	-	3.06225	1.64889	2.97905	1.56934	CTT	GTT	AAA	RQQFKENEILVKSL
YNL327W_24497	XIV	+	3.06165	3.19244	2.97849	3.02885	ATG	TTT	AAT	VYSFYSENTMFNDV
YCL009C_105500	III	-	3.06128	2.34891	2.97813	2.23125	GCT	TCT	TCA	LQSGHRRVVASSCA
YPL085W_387675	XVI	+	3.05966	0.158444	2.9766	0.160035	GAT	GGC	AAT	SQYNHFLPSDGNLL
YNL322C_33605	XIV	-	3.05658	0.500541	2.97367	0.483507	TAC	ATT	ACC	AVTSLSIDSYITIT
YGR191W_881550	VII	+	3.05586	-0.127608	2.97299	-0.110443	TTA	ATG	AAC	NGGIKGLPSLMNAI
YPR148C_828053	XVI	-	3.05361	2.29827	2.97085	2.18336	TTG	AAC	AAT	TAAHKTQDTLNNAL
YHL034C_33360	VIII	-	3.0533	3.47874	2.97056	3.29956	ATG	GCA	TTT	FTSDSANRGMAFVT
YNL220W_235567	XIV	+	3.05262	-0.881229	2.96991	-0.823034	CAA	GAT	ATT	EYKVLPGWDQDITK
YGR019W_525411	VII	+	3.04972	-1.00921	2.96716	-0.944045	GAT	GGG	AAC	SLGNYITDVDGNTY
YBR221C_665383	II	-	3.04963	0.528946	2.96707	0.510366	GTC	AAG	AAG	LDTEAIIKTVKKTN
YDL195W_108779	IV	+	3.04933	0.243309	2.96679	0.24028	AAG	AGC	GCT	SKNLVSGNIKSAVK
YBR218C_659603	II	-	3.04901	-0.559437	2.96648	-0.518761	ACT	AAA	AGA	LGLGEQWAETKRAY
YKL181W_108122	XI	+	3.04856	-0.25906	2.96605	-0.234739	TTA	GAA	TCT	EADDDEDAILESDS
YML009C_251426	XIII	-	3.04849	0.665383	2.96599	0.639374	AAA	GGT	GCA	GYSRYISIKKGAPL
YPL226W_124517	XVI	+	3.04841	-0.198618	2.96591	-0.177587	GAA	TCC	AGA	GDDREVLLKESRKI
YLR172C_502111	XII	-	3.04785	0.491982	2.96538	0.475414	ACC	GTT	CGT	LGLSYKSDITVRGL
YER086W_329406	V	+	3.04777	-0.238362	2.9653	-0.215167	GAT	GAA	GTT	TFRVAQQVVDEVVL
YDL072C_329997	IV	-	3.04546	0.223333	2.96311	0.221391	AAG	AAG	AAC	SPPVASSDVKKNDS
YDL046W_371746	IV	+	3.0448	2.43539	2.96249	2.31301	ATC	TTC	CCA	LITCLTGEVIFPPR
YOR317W_910032	XV	+	3.04471	1.15514	2.9624	1.10246	GAA	GTT	AGA	AHDAINRIKEVRPD
YPR069C_684795	XVI	-	3.0434	1.26685	2.96115	1.20809	AAG	GAC	TTA	SMWIHLPIIKDLKK
YOR187W_684500	XV	+	3.04315	2.58152	2.96092	2.45119	CTT	TTG	GCC	QMPQTREHLLLARQ
YGR078C_640146	VII	-	3.04207	1.53611	2.95989	1.46269	AAA	ATA	TGC	RIPDLENTLKICQS
YOR153W_620739	XV	+	3.04077	0.589172	2.95866	0.567313	AAA	GTT	GGT	YGLSHTRNTKVGND
YKL127W_204053	XI	+	3.0403	0.54853	2.95821	0.528883	TTG	AAC	AAG	IIKNFPKLNLNKLG
YMR295C_858758	XIII	-	3.03956	1.11935	2.95751	1.06863	GCT	GAT	CCT	RLKMRTASVADPIL
YJL145W_145756	X	+	3.03932	-0.87251	2.95728	-0.81479	CAA	AAA	TAC	CSKTVIGIFQKYYP
YNL247W_183618	XIV	+	3.0379	0.292032	2.95594	0.28635	GAC	ATG	TTA	AYWEQKFNDDMLSL
YHR027C_164000	VIII	-	3.03751	-0.530561	2.95556	-0.491458	TTT	GTC	GAT	IESIDKLPQFVDEN
YOL020W_286774	XV	+	3.03692	0.685462	2.95501	0.65836	ATC	TTT	TAT	SIDPVIWVAIFYAV
YKL054C_338708	XI	-	3.03657	-0.35408	2.95467	-0.324585	AGT	AGT	AAA	FRKSNHNSHSSKKL
YGL097W_322597	VII	+	3.03593	2.02755	2.95406	1.92738	GGG	TTA	AGA	LKTLDPRPFGLRHV
YER125W_410731	V	+	3.03573	1.68119	2.95387	1.59988	CCT	TCC	AGA	STRNHSTSHPSRGT
YER002W_156937	V	+	3.03561	-1.41097	2.95376	-1.32393	ACA	ATG	GCA	IAANWDYSLTMAQN
YNL099C_438722	XIV	-	3.035	1.0629	2.95318	1.01524	ATG	GGT	TGG	TVIGCLRRIMGWNL
YBL076C_81726	II	-	3.03435	-0.832714	2.95256	-0.77716	TCC	TTA	AAA	RNIREKKTISLKTP
YCL030C_68069	III	-	3.03288	0.679962	2.95116	0.653159	GCC	GAA	CAC	FIASQDAKTAEHLV
YBR034C_305595	II	-	3.03269	-1.44686	2.95098	-1.35787	GTT	GAC	ATC	EDVHLPFPKVDIII
YER056C_267153	V	-	3.03073	-0.467673	2.94912	-0.431994	CTT	GGT	GCT	AFPLFFTMILGAAS
YER056C_267891	V	-	3.03073	1.11729	2.94912	1.06668	GGT	GTT	GAA	FASLNAETKGVEPV
YER036C_224620	V	-	3.03045	-0.593879	2.94886	-0.551328	GAA	AGA	ATG	ESELLEPLYERMDS
YML105C_58657	XIII	-	3.02883	1.45792	2.94731	1.38877	GAT	TTC	AAT	KMPRLEEIDDFNDI
YKL101W_249432	XI	+	3.02677	-0.653392	2.94536	-0.607601	ATA	TCT	CAC	EREIVIMKLISHTN
YBR149W_540502	II	+	3.02662	-0.00398855	2.94522	0.00644594	AAG	CAA	TTG	ADGDYLETYKQLEK
YLR245C_626534	XII	-	3.02647	0.378512	2.94508	0.368121	CTG	CTG	CCC	RSKVMTMGELLPMA
YKL142W_178961	XI	+	3.02621	0.100139	2.94483	0.104905	AAA	TTC	TAC	PDLKLVRLAKFYER
YDR410C_1293001	IV	-	3.02611	1.1258	2.94473	1.07473	ATA	CTG	GGG	LHEVTMTSYILGIL
YCR087C-A_264437	III	-	3.02554	0.822002	2.94419	0.787466	TGT	AAT	GAT	RMVTFNCEVCNDTV
YLR342W_811358	XII	+	3.02302	1.94137	2.9418	1.84589	CGT	ATT	TGG	WLHLVTNFNRIWVM
YLR038C_225070	XII	-	3.02298	2.81461	2.94176	2.67159	GAT	TAT	CAC	TKHCWQSYVDYHKC
YLR056W_254874	XII	+	3.02224	-0.689004	2.94105	-0.641274	GAA	GTT	GAA	KETWDAQVKEVEHF
YGR162W_824250	VII	+	3.02197	-0.0642508	2.9408	-0.0505354	TTT	GGA	CCA	RPHQQRGGKFGPNR
YDR175C_813675	IV	-	3.02168	0.402291	2.94053	0.390606	GCC	GCA	TAT	REQRFYNRLAAYEL
YHR179W_463686	VIII	+	3.02107	1.10838	2.93995	1.05825	CTC	GGT	TGG	YPTYEEALKLGWDK
YHR027C_164582	VIII	-	3.02102	1.68034	2.9399	1.59907	GAT	GCA	AAG	EEEEQLSEEDAKLK
YPL221W_133297	XVI	+	3.02082	-0.939977	2.93971	-0.878584	ACG	GAG	AAC	VYAYGFKIITENFD
YJL078C_293864	X	-	3.02001	2.63731	2.93894	2.50394	GCG	CTA	CAT	VLNEHNKFRALHVD
YPR016C_592805	XVI	-	3.01983	-0.28562	2.93877	-0.259852	AGT	TTG	CCG	DQELQHLRNSLPDS
YOR209C_736997	XV	-	3.0185	-0.47949	2.9375	-0.443167	AGT	GAA	GAT	EWVMGVASISEDYL
YBR286W_776280	II	+	3.01792	1.46616	2.93696	1.39656	CAA	TTT	AAG	VDILNAQQPQFKYR
YGL234W_58704	VII	+	3.0176	-1.07394	2.93666	-1.00525	CAC	GAT	GAC	WFGQAGNVPHDDIL
YMR205C_673173	XIII	-	3.01742	2.03342	2.93648	1.93293	CCA	TTA	ATG	VNENKIVRKPLMES
YLR261C_668533	XII	-	3.01738	-0.708671	2.93645	-0.65987	TAT	TGT	GCA	KMKEVTKMLYCALL
YMR002W_272354	XIII	+	3.0173	1.32623	2.93636	1.26424	GGT	ATG	TTT	AAGAQTRQPGMFAQ
YPL231W_113835	XVI	+	3.0164	2.40536	2.93551	2.28462	TCA	GGC	TCC	LARVSKDKKSGSLT
YKR066C_566184	XI	-	3.01591	-0.063092	2.93504	-0.0494397	TTG	GAG	AAC	DFSKAFEKLLENGI
YEL042W_74496	V	+	3.01578	0.736248	2.93492	0.706381	GCC	GTT	TTT	ANGPKLPTAAVFDL
YER050C_254189	V	-	3.01436	0.460155	2.93358	0.44532	ATC	CAT	TTA	DPFDFSMGRIHLDR
YDL126C_237320	IV	-	3.01382	0.80583	2.93306	0.772174	ATT	GAT	GCA	DLIDLDEDEIDAEV
YIR022W_398963	IX	+	3.01356	-0.521165	2.93282	-0.482573	AAA	CAA	ATC	DVVVYEVEGKQIPI
YDL160C_171816	IV	-	3.01307	-1.1521	2.93235	-1.07915	ACA	GAT	GAT	IPKKDTRPQTDDVL
YNL247W_184284	XIV	+	3.01237	1.30209	2.93168	1.24141	ATC	CAT	GAA	NQLDFKESLIHEVK
YHR064C_226937	VIII	-	3.0119	0.588066	2.93124	0.566267	ATC	ATT	AAC	QLIRNPKNTIINFR
YPL231W_109071	XVI	+	3.01097	1.02685	2.93035	0.981158	ATT	GCC	GAT	AAPAAAAAEIADEP
YDL052C_363067	IV	-	3.01096	2.52661	2.93035	2.39927	AAG	AAG	GGT	TSELTMLPFKKGAF
YBL099W_38495	II	+	3.00987	1.47081	2.92931	1.40095	TTG	ATT	TAT	PLATEEQVPLIYAG
YPR010C_578787	XVI	-	3.00869	0.228134	2.92819	0.225931	ACT	ATG	TAT	ADERGFGYGTMYKT
YNL247W_184146	XIV	+	3.00807	0.417563	2.9276	0.405047	GAG	GGT	CAA	FLHTGHLHIEGQKM
YAL012W_130855	I	+	3.00671	4.60294	2.92631	4.36255	CAT	GTG	GAC	ATKAIHAGEHVDVH
YER027C_209854	V	-	3.00666	2.02478	2.92626	1.92476	ATG	GAT	TAT	DMTGNTLQKMDYQP
YGL122C_279905	VII	-	3.0065	0.731084	2.92611	0.701498	AGG	TTC	ACT	QFAPVDNSQRFTQR
YGR204W_906473	VII	+	3.00421	0.281608	2.92394	0.276494	GAA	TTG	TTA	SDIVGSPVAELLKS
YJL117W_193286	X	+	3.00402	-1.34783	2.92376	-1.26423	ATG	AAA	CTC	RSSGKYGETMKLLI
YNL067W_500133	XIV	+	3.00399	2.3411	2.92373	2.22386	GTT	GAA	GAC	DEIVLSGNSVEDVS
YJR073C_572776	X	-	3.0025	4.24709	2.92231	4.02608	AAG	ATG	TGT	MEYHKHSLTKMCGG
YOR202W_722461	XV	+	3.0022	1.6418	2.92203	1.56264	AGA	ATT	ACC	FLESFAEASRITLH
YGR215W_922336	VII	+	3.00181	-0.788727	2.92165	-0.735569	CTG	AAG	TTC	ASYYGNPDILKFRH
YBR162C_563538	II	-	3.00177	2.09778	2.92162	1.99379	CCA	GCT	ATT	SGSAYNQDMPAIWL
YJL130C_167507	X	-	3.00041	-0.415258	2.92033	-0.382432	CTT	CTG	AAT	KNKITAVAELLNQW
YLR040C_229525	XII	-	3.00019	1.64123	2.92012	1.56209	TTT	CTA	ATC	LIKNILLVSFLISH
YMR058W_389646	XIII	+	2.99924	1.76465	2.91922	1.67879	CAG	AAA	TTT	DTDKNFAIMQKFDD
YGL202W_116793	VII	+	2.99759	1.33619	2.91765	1.27366	ATT	GTG	GAA	KIAQKYDFLIVEDE
YJL002C_433358	X	-	2.99722	0.490422	2.9173	0.473939	GTT	GCC	AAT	FSYRNLISQVANGQ
YOR085W_482683	XV	+	2.99699	1.33616	2.91708	1.27363	AGG	ATC	ATC	KLMFSIISSRIIWA
YER055C_265590	V	-	2.99684	2.46114	2.91694	2.33737	ACT	TTT	GTT	VFLPAADIPTFVGE
YPL160W_248666	XVI	+	2.99683	1.29064	2.91692	1.23059	GCA	ATT	GAA	YGEESWKKQAIECL
YLR056W_254664	XII	+	2.99576	0.603778	2.91591	0.581123	GTT	ATG	ATT	LFTFVNFWTVMIHD
YLR432W_1003939	XII	+	2.99565	1.77781	2.9158	1.69124	ATC	AAG	AAA	SGAVVDKGSIKKFI
YBR263W_737160	II	+	2.99508	1.13378	2.91527	1.08227	ATC	AAC	TTC	EIPYELEKKINFSV
YKL178C_113316	XI	-	2.99447	1.46396	2.91469	1.39447	TCT	GCA	AGC	LDYSEKLHNSASSN
YBR109C_458302	II	-	2.99395	1.7375	2.91419	1.65312	CTC	TTT	GAT	IAEFKEAFALFDKD
YER043C_236735	V	-	2.99372	0.525253	2.91398	0.506874	AAA	TTG	AAC	QLFAFKDNKKLNLI
YKR092C_613669	XI	-	2.99341	1.20374	2.91368	1.14842	AGT	GAC	TCT	SSSSDSSDSSDSES
YNL241C_197688	XIV	-	2.99295	0.420303	2.91324	0.407637	TTC	TTC	AAG	EADDSKVEQFFKMV
YLR058C_258219	XII	-	2.99268	2.21546	2.91299	2.10505	CGT	ATT	GGG	KSALVPGGVRIGAP
YJR014W_462149	X	+	2.99214	-0.554195	2.91247	-0.513805	ACC	AAG	AGA	KVIIKREARTKRKF
YFL018C_102275	VI	-	2.98984	1.06512	2.91029	1.01735	GTT	GTA	GAA	NDDKNVVEIVVEDT
YOL061W_213080	XV	+	2.98945	1.09745	2.90992	1.04792	GCT	GTG	ATC	QHRIPDYQDAVIVS
YJL138C_154646	X	-	2.98944	-0.293967	2.90991	-0.267745	CAA	ACC	AAC	ITDIEESQIQTNYD
YER072W_303144	V	+	2.98683	1.60502	2.90743	1.52785	ATT	ATC	AAC	LCFFLLVAVIINFI
YGR079W_640890	VII	+	2.98665	0.917943	2.90726	0.878184	GCA	ATG	AAT	LVSYSIVYVAMNKS
YDR194C_846974	IV	-	2.98533	1.07269	2.90601	1.0245	AAA	GAA	TGT	KLANNIMNKKECLF
YLR120C_388088	XII	-	2.98506	0.734266	2.90575	0.704507	TTT	CAT	AAG	SNSKFVKLPFHKLY
YBR071W_380527	II	+	2.98437	0.711252	2.90509	0.682746	CAT	GGA	CAC	LISLTSEFGHGHSK
YER122C_403035	V	-	2.98362	-1.18149	2.90438	-1.10694	CCC	ATC	AAT	DKEVDEFGNPINSS
YDL140C_206499	IV	-	2.98303	-0.750678	2.90382	-0.699591	TAC	AAT	GTT	GRAALYKEVYNVIA
YML093W_84319	XIII	+	2.98295	-0.69525	2.90374	-0.64718	AAA	AAG	GAA	KSKTYRKIKKKELM
YER136W_440536	V	+	2.98283	1.34746	2.90363	1.28432	AGA	GTT	ATT	PEKCKSTGQRVIRA
YOR271C_831952	XV	-	2.98263	0.655068	2.90344	0.629621	GCA	GAG	ATT	TYWGRIRHCAEISD
YJL192C_73201	X	-	2.98233	-1.17882	2.90315	-1.10443	GAA	GGC	AAC	TSTTMFQDDEGNFE
YPL265W_42281	XVI	+	2.98222	1.8194	2.90306	1.73057	GCG	CCA	AAG	LYALAIDGKAPKIF
YLR388W_898770	XII	+	2.98179	1.14844	2.90264	1.09613	CGT	CAA	TGT	IRKYGLNICRQCFR
YAL035W_78127	I	+	2.9817	0.643531	2.90256	0.618712	AAG	ATT	CAA	QEEFQSRYSKIQLE
YPR103W_732918	XVI	+	2.98087	0.26552	2.90177	0.261282	GTC	GAC	TCA	RKEGPTIYYVDSDG
YOR198C_718835	XV	-	2.98057	-0.362976	2.90149	-0.332997	TTG	AAG	AAG	DDVKITVEQLKKKH
YOL012C_303923	XV	-	2.98051	0.444381	2.90142	0.430405	TCA	TTG	AGA	GKSGAKDSGSLRSQ
YMR290C_851087	XIII	-	2.98031	2.56062	2.90123	2.43143	ATG	TTG	ATT	AEKLMKGVNMLIAT
YJR010W_457378	X	+	2.97854	3.21029	2.89955	3.04572	GTG	GTT	AAA	IPEWFSYPEVVKIL
YDL103C_276473	IV	-	2.97738	1.50139	2.89845	1.42987	CTG	GAG	CAA	KDQEELLSNLEQIS
YKR048C_526370	XI	-	2.97647	1.06758	2.89759	1.01967	CCC	AAG	AAC	QDSGYVGGLPKNVK
YDR297W_1056853	IV	+	2.97622	0.621888	2.89735	0.598247	GAA	GTG	ATT	KASRMHVFLEVILQ
YOR271C_831358	XV	-	2.97571	0.780599	2.89687	0.748318	GCC	TTC	ATG	DEVGKSKKAAFMAV
YMR202W_668082	XIII	+	2.97545	-0.628268	2.89662	-0.583845	TGT	ATG	TTG	LELAQGWIPCMLPF
YDR127W_705467	IV	+	2.9745	2.85275	2.89572	2.70765	TTG	GTT	GCC	TQVARLSKILVAYG
YDR046C_548923	IV	-	2.97401	0.466975	2.89525	0.451768	ATG	GTT	TAC	LWIFMYVGYMVYKR
YJR121W_648365	X	+	2.97398	2.20739	2.89523	2.09743	GGT	CAA	ATG	GESKVALVFGQMNE
YJR010C-A_458331	X	-	2.97368	2.41884	2.89494	2.29736	CAA	AGG	AAA	SMSEILQDVQRKLV
YEL031W_91685	V	+	2.9733	1.56117	2.89458	1.4864	CCA	TTT	GCT	VYCTEPFRIPFAGR
YBR034C_305898	II	-	2.97268	-0.440704	2.89399	-0.406493	AAT	TCG	TAC	LSESEQHYFNSYDH
YGR267C_1025618	VII	-	2.97201	-0.116863	2.89335	-0.100284	TGG	CCA	AGT	PPVERDGFSWPSVG
YLR342W_813674	XII	+	2.97174	-0.245628	2.89309	-0.222037	GGT	ATG	AAT	LHLNEDIYAGMNAM
YER090W_338248	V	+	2.97146	0.643932	2.89284	0.619092	GAA	ATT	TTG	TEGIETDPLEILEK
YLR060W_261608	XII	+	2.97146	2.10285	2.89283	1.99858	CCA	GTT	ATT	HIIEDSPVFPVIMD
YDL229W_44478	IV	+	2.97127	0.587297	2.89265	0.56554	GGT	AAG	AAG	MKEIAEAKIGKKVE
YOR270C_828246	XV	-	2.97119	0.750937	2.89258	0.72027	GCC	ATG	TGG	GVFMTVALFAMWFA
YER124C_408913	V	-	2.97065	1.08577	2.89207	1.03688	AAA	ATG	AAT	KKTWQNNTSKMNSP
YOR095C_504130	XV	-	2.97035	0.533035	2.89178	0.514232	AAA	TTT	TAT	RIGQYLHDPKFYEV
YJR121W_647645	X	+	2.96994	2.56823	2.89139	2.43862	GCT	GCT	TTT	PRLYTATSRAAFKA
YNL281W_108769	XIV	+	2.96988	1.5169	2.89134	1.44453	CCA	GAG	TTT	ILADGKLEIPEFMH
YJR070C_570457	X	-	2.96943	1.11936	2.8909	1.06864	ACT	GTT	GCT	RFRALFNLKTVAEE
YNL310C_52224	XIV	-	2.96601	0.481121	2.88766	0.465144	AAG	ATG	ATG	LGSFKVDKPKMMIA
YIL078W_213836	IX	+	2.96592	-0.536914	2.88757	-0.497465	GTT	ATC	CAC	LPWRVADFGVIHRN
YCR073W-A_247349	III	+	2.96553	-0.172159	2.88721	-0.152569	AGC	TCG	AAT	FADERLVPFSSNES
YBR137W_513379	II	+	2.96551	0.780657	2.88718	0.748372	AAA	ACA	CCG	FYMGCKKGDKTPEE
YJR144W_701274	X	+	2.96499	0.757908	2.88668	0.726861	GAA	ATC	AAG	IEPLDPKDIEIKPD
YPR041W_648937	XVI	+	2.96477	2.59468	2.88648	2.46363	GGT	GTT	CAC	VDKDRYLVNGVHEP
YGL022W_454236	VII	+	2.96435	-0.271968	2.88608	-0.246944	GAG	GGA	GAA	IKERDFYTAEGEYR
YCL043C_49501	III	-	2.9631	-0.142871	2.8849	-0.124876	CCC	TAC	TTT	EKWLQVEALPYFGE
YPL262W_47899	XVI	+	2.96285	-0.674319	2.88465	-0.627389	GAG	TTG	ACC	LQIQNELIPELTNL
YDL100C_282738	IV	-	2.96046	2.0716	2.88239	1.96903	GTC	ATG	AAG	IDEALSFMEVMKHI
YLR060W_261326	XII	+	2.95938	1.71009	2.88136	1.6272	AAG	CTT	AAC	ATAAVLRNIKLNEK
YLR270W_681461	XII	+	2.95888	-0.294737	2.88089	-0.268473	GAT	ATT	TAC	QELKEITSNDIYYW
YGL207W_99217	VII	+	2.95813	1.37089	2.88017	1.30647	CAT	TTA	CAA	IITSSAKAKHLQKA
YER082C_324472	V	-	2.95808	-2.27829	2.88012	-2.14403	AAA	CCT	GAT	KTNSDIPDVKPDVK
YNL208W_254648	XIV	+	2.95724	2.89584	2.87932	2.74839	GGT	GGT	GCA	KLSGVLGAIGGAFL
YNL216W_241865	XIV	+	2.95715	0.799611	2.87925	0.766294	AGT	GAG	AAA	NTGATAAETSEKVD
YMR318C_912074	XIII	-	2.95687	0.369399	2.87898	0.359505	AAG	AAG	ACA	QSHEDWKNPKKTKY
YMR308C_891825	XIII	-	2.95624	-0.695482	2.87838	-0.6474	CAA	GAC	GAC	LSDAIAECVQDDLP
YIL094C_187326	IX	-	2.95573	1.59831	2.8779	1.52151	ACT	AAG	GTG	LFGAVQSPTTKVEG
YJL060W_323637	X	+	2.95485	2.31799	2.87706	2.202	ATG	GTC	AAT	EAQKALDIPMVNQY
YBR126W-B_491022	II	+	2.95425	0.491755	2.87649	0.475199	GCG	TCT	CCA	GPRTKRANQASPPV
YGL026C_448235	VII	-	2.95341	3.44124	2.87569	3.2641	ATC	CTA	ATG	RNEGVTVPIILMGY
YPL094C_370633	XVI	-	2.95202	0.605369	2.87437	0.582627	AAT	GCA	GGT	NMSAVGPGSNAGAS
YEL051W_59004	V	+	2.95074	1.0095	2.87316	0.964759	AAG	AAG	CAA	FYRLKKVQEKKQNE
YBR029C_297586	II	-	2.95053	0.462291	2.87296	0.447339	ACT	GCT	GCT	SVTPVTKESTAATK
YAL033W_83008	I	+	2.9502	0.518824	2.87264	0.500795	ATG	TTG	ATG	DCDLVIMALMLMSK
YDR516C_1475774	IV	-	2.94984	1.29179	2.8723	1.23168	TCT	CGT	CCA	FLSHCYTSGSRPSS
YLR258W_660760	XII	+	2.9496	-1.24831	2.87207	-1.17013	ACT	GAG	GTT	QNHLLFETATEVAN
YNL134C_373263	XIV	-	2.94835	0.700086	2.87089	0.672188	GCC	TTT	GCT	ASVRFPSNGAFAEY
YFR051C_251275	VI	-	2.94826	1.01775	2.8708	0.972561	AGG	AAA	CAC	KEIARKEHERKHGF
YEL002C_148745	V	-	2.94775	0.900004	2.87032	0.861222	AAA	CTT	GAA	FVTTSSVGKKLETF
YPR145W_822829	XVI	+	2.9473	1.50916	2.86989	1.43721	ATG	CTA	TGT	PITSSDGEYMLCVN
YDR046C_550141	IV	-	2.94695	2.15147	2.86955	2.04456	GAG	ATG	GGT	TYFMVQAAGEMGVT
YGR054W_598489	VII	+	2.94643	1.84169	2.86906	1.75164	AAA	TTA	AGG	EKKIRSLLKKLRAI
YNL036W_560101	XIV	+	2.94629	1.98817	2.86893	1.89015	GAG	TTT	GCC	EDLTLKATLEFAII
YBR067C_372384	II	-	2.94624	2.5577	2.86889	2.42866	TCC	GAG	GCT	ALASVSPASSEAAS
YNR016C_656775	XIV	-	2.94578	1.31029	2.86844	1.24917	TTA	ACA	GAT	WKNFSADVKLTDDF
YMR229C_729764	XIII	-	2.94569	1.31257	2.86836	1.25132	TTG	GAT	GAT	RDSEYLYLALDDDR
YFR010W_165555	VI	+	2.94563	1.0868	2.8683	1.03785	GAA	ATG	AAG	EEIHKQIVIEMKRC
YKL182W_104831	XI	+	2.94492	2.12717	2.86763	2.02158	GGA	AAG	ATT	IESVVNQPTGKIVD
YBL099W_37688	II	+	2.94436	2.56988	2.8671	2.44018	AAG	ACT	GCT	LIIGDRQTGKTAVA
YBR126W-A_491032	II	+	2.94372	2.48338	2.86649	2.35839	CAG	TTG	GAC	QKEQIKRLHQLDGI
YDR517W_1478333	IV	+	2.94322	1.03513	2.86601	0.988989	CCA	CAA	AAA	AESDILAPPPQKQS
YGR218W_935042	VII	+	2.94273	0.0951549	2.86554	0.100192	TTA	CAG	AGT	MIPQGVILILQSVF
YHR042W_191034	VIII	+	2.94271	2.0456	2.86553	1.94444	GCC	AAG	AAG	STYEFFNGAAKKAE
YLR244C_626076	XII	-	2.94268	0.964279	2.8655	0.921997	TAT	TCT	GGT	AYDPFPKFKYSGKV
YKR082W_593010	XI	+	2.94252	1.99857	2.86535	1.89998	ACA	GAA	AAT	SHFDNSKVFTENNR
YDR032C_504332	IV	-	2.94193	3.35045	2.86479	3.17825	AAT	GAA	GCC	FVSTGTGGGNEATI
YDR433W_1329986	IV	+	2.93865	2.38473	2.86168	2.26511	ACA	GAA	CCA	AIMVLQEMHTEPEM
YGR162W_825447	VII	+	2.9379	0.507353	2.86096	0.489948	AAA	CTA	AAC	PTFLLQFKDKLNVK
YNL123W_395359	XIV	+	2.93741	0.98662	2.86049	0.943122	ATT	CAA	GCT	TYNDFNTEYIQAAA
YER168C_522189	V	-	2.9372	2.60348	2.86029	2.47195	AAA	GTG	TGC	KYTELSRIPKVCFG
YIL109C_157576	IX	-	2.9368	1.52159	2.85992	1.44897	CAT	GAT	GAT	RNIINQLRNHDDVI
YOR085W_483019	XV	+	2.93645	-0.0264125	2.85958	-0.0147571	ACC	GTG	TTC	IYVFFAALTTVFTI
YLR129W_401108	XII	+	2.93577	-0.359672	2.85894	-0.329872	GAT	GGT	AAA	AIWSLDLTSDGKRL
YKR059W_555190	XI	+	2.93562	1.84164	2.8588	1.75159	TCT	GGT	ACT	GHDVLAQAQSGTGK
YJR073C_572899	X	-	2.93539	1.2657	2.85857	1.20701	CAA	CTC	ATC	KESVQEIIQQLIHS
YDL195W_107645	IV	+	2.93537	0.828271	2.85856	0.793394	TCC	AAT	TAT	DMNKCTESPSNYTP
YDR427W_1322798	IV	+	2.93463	-0.619346	2.85786	-0.575409	ACC	TTA	GAA	YYTSLLYLSTLEPS
YDR127W_706148	IV	+	2.93386	1.53725	2.85712	1.46377	GAA	GGT	TCC	GTKIEYLNNEGSLP
YER068W_293676	V	+	2.93378	-0.253485	2.85705	-0.229467	GCA	AGA	TGT	ITFGSKDDAARCIA
YIL075C_218147	IX	-	2.93335	0.469223	2.85664	0.453894	AAA	GAA	AAC	TNKKGIKETKENDE
YNR018W_664545	XIV	+	2.93195	1.13901	2.85531	1.08721	GCA	CTA	GAT	YGSGSSSEDALDEH
YDL135C_218976	IV	-	2.93179	1.40147	2.85516	1.33539	AAA	GAA	AAT	ELASKRYKIKENSI
YNL075W_486125	XIV	+	2.93078	0.862783	2.8542	0.826027	AGA	CAT	GAT	QFSLHNVVMRHDII
YGR254W_1001190	VII	+	2.93062	2.74105	2.85405	2.60203	AAG	GCC	GTC	KANIDVKDQKAVDD
YGR159C_807326	VII	-	2.93057	0.142991	2.854	0.145423	AAG	AAG	GAA	EEEEEKEETKKEES
YMR092C_451940	XIII	-	2.93041	0.562372	2.85385	0.541972	ATA	TTG	CTA	IAAGDVMGKILLYD
YDL185W_129927	IV	+	2.93014	-0.563031	2.85359	-0.52216	GGT	GAA	AAG	SSKFFEPSRGEKEV
YLR259C_664639	XII	-	2.92811	-0.0439094	2.85166	-0.0313015	ATC	TTC	ACA	TSATVLGRAIFTES
YPR163C_868731	XVI	-	2.92777	0.279199	2.85134	0.274216	AAA	GTT	GAT	KQNGDAKENKVDAA
YER056C_267774	V	-	2.92764	0.117289	2.85121	0.121121	ATG	GTG	TTC	SYALGALGPMVFGL
YBL016W_192681	II	+	2.92735	0.204989	2.85094	0.204046	ATT	CAA	CGC	HENIITIFNIQRPD
YKL126W_206222	XI	+	2.92712	-0.131909	2.85072	-0.11451	GTT	CAA	ATA	DALIAQLSRVQIKN
YMR276W_818931	XIII	+	2.92621	0.5464	2.84986	0.526869	AAC	GGT	ATC	QFKEAINKANGIPV
YMR272C_810462	XIII	-	2.92616	0.0340195	2.84982	0.0423847	CAT	AAG	GTT	AARLLTNKNHKVEV
YJR143C_699054	X	-	2.92603	1.00807	2.84969	0.963403	GAT	GAA	ATT	IDPSNNWVVDEIVN
YOR046C_415571	XV	-	2.92599	1.71245	2.84965	1.62943	AAA	TTT	CAA	ELLKGIYAMKFQKP
YNL138W_367103	XIV	+	2.92535	-0.106271	2.84904	-0.0902682	TTA	AGA	GCT	GGFQSQLTFLRAAV
YDL100C_282390	IV	-	2.92471	2.40511	2.84843	2.28438	TCC	TAC	GAT	TERLIQELISYDMD
YLR178C_513449	XII	-	2.92466	1.58283	2.84839	1.50687	GCT	ACT	CAC	ECDLKLLNEATHET
YPL240C_98043	XVI	-	2.92388	2.18088	2.84765	2.07236	GTT	ATC	AAG	YLEEKRIKEVIKRH
YOR254C_806789	XV	-	2.92177	-1.12707	2.84565	-1.05549	AAG	TTT	GAT	SDEIKQFRRKFDKN
YJL174W_95592	X	+	2.91907	1.1968	2.84308	1.14186	CAA	GCC	ACT	IQTTTTNNAQATTI
YPR010C_577773	XVI	-	2.91905	-0.379196	2.84306	-0.348334	AAG	CTA	TTG	CSMRFEDAKKLLTK
YKL035W_370775	XI	+	2.91758	1.01156	2.84166	0.966708	GAA	GTC	GCC	SYDGQVRLLEVAQV
YDL022W_411893	IV	+	2.9169	1.14881	2.84101	1.09648	TCC	TCT	TCT	HLNAGRKRSSSSVS
YMR173W_609528	XIII	+	2.91683	1.30239	2.84095	1.2417	AAT	AAG	AGC	DDSYGSSNKNKSSY
YMR215W_697317	XIII	+	2.91659	1.01625	2.84072	0.971141	CAA	AGC	GAC	FSGNEVINDQSDYA
YBR244W_707779	II	+	2.91629	1.6939	2.84044	1.6119	CAG	TTG	AAT	SDEQITEFCQLNYG
YOR361C_1015489	XV	-	2.91569	0.0887264	2.83987	0.0941132	ATT	GGC	CAA	KQWTEYREKIGQEM
YJL080C_287357	X	-	2.91546	1.94638	2.83965	1.85063	AAA	ATT	TTT	DEKAAKAANKIFES
YBR229C_678837	II	-	2.91512	1.93186	2.83933	1.83689	GAG	ACC	TGG	LLISSQRFNETWKY
YHR128W_362738	VIII	+	2.91489	-1.59111	2.83911	-1.49426	GAC	TTT	GGT	NKYLVPGLGDFGDR
YPL095C_368280	XVI	-	2.91472	2.2436	2.83895	2.13167	AAT	ATC	AAA	KASSINRLPNIKIP
YOL129W_77592	XV	+	2.91426	0.536534	2.83851	0.51754	CGC	TTC	CCC	EADDHVSLFRFPFK
YDL128W_232783	IV	+	2.91412	1.94133	2.83838	1.84585	TTG	GTA	TTT	LKASPLNFLLVFVP
YMR276W_819303	XIII	+	2.91357	1.05044	2.83786	1.00347	ATC	TTC	CAA	ELLRMMENPIFQSQ
YDR427W_1323029	IV	+	2.91106	0.302429	2.83548	0.296181	TCA	AAG	ATT	FDSLIKVQISKIPI
YBR015C_269257	II	-	2.9109	0.492979	2.83531	0.476357	TTG	AAA	AGC	DNDEAGNEKLKSFY
YGR264C_1019801	VII	-	2.9103	1.31679	2.83475	1.25531	GCT	GTT	AGC	VAVGLNIIYAVSSI
YBR084W_412202	II	+	2.91002	1.37287	2.83449	1.30835	ATT	TCT	CCA	ELYGHYKAKISPNI
YLR027C_197260	XII	-	2.90985	1.97669	2.83432	1.87929	CAA	GCT	CAA	GCFHLALTKQAQNK
YLR216C_572428	XII	-	2.90933	1.00554	2.83383	0.961007	GAA	CAA	ATT	EYFPEDLEKEQIEK
YCL030C_68060	III	-	2.90914	1.26492	2.83365	1.20627	TTG	GTT	GAA	SQDAKTAEHLVEQL
YNL121C_398905	XIV	-	2.90683	0.240243	2.83145	0.23738	CAA	GCT	AAA	ASKLDPRSEQAKIG
YPR163C_868710	XVI	-	2.90668	1.62939	2.83131	1.55089	AAG	CTA	CAG	ENKVDAAVEKLQDK
YDR174W_812550	IV	+	2.90652	1.31915	2.83116	1.25755	AAG	AAA	TGG	STEITQEISKKWKE
YPL098C_364424	XVI	-	2.90633	3.12092	2.83098	2.96122	GAA	ATG	TGG	LNLQQQARLEMWKL
YCL057W_25475	III	+	2.9032	0.240109	2.82801	0.237254	ACC	TTG	TAT	IKSDKDSNETLYKV
YGL043W_418136	VII	+	2.90293	0.190406	2.82775	0.190257	ATT	GCC	AAC	KNNPDLKHKIANGD
YGL123W_277751	VII	+	2.90281	1.50561	2.82763	1.43386	GTC	AAG	GCT	VPVTKLGRLVKAGK
YLR359W_844446	XII	+	2.90259	-0.298115	2.82743	-0.271667	GAA	GCA	ATT	ELGLTVVTDEAIEQ
YFR053C_254860	VI	-	2.90239	3.78062	2.82724	3.585	AAC	ATT	CCA	NKGLTKKGGNIPMI
YDL195W_107399	IV	+	2.9017	1.22219	2.82658	1.16586	AAA	TTC	AAT	PIASLQVDSKFNDL
YFL022C_94881	VI	-	2.90121	-0.20205	2.82611	-0.180833	GCC	CAC	AAC	VLSALNSLKAHNKL
YJR121W_648029	X	+	2.90117	0.67841	2.82608	0.651692	CCA	ATT	AAG	IGEPIDERGPIKSK
YML004C_261935	XIII	-	2.90109	1.42609	2.826	1.35867	ACT	GAG	AAT	VLELTHNWGTENDP
YFL005W_130516	VI	+	2.90055	0.520861	2.82549	0.502721	ACT	GTC	GAT	TIGIDFKIKTVDIN
YEL026W_102047	V	+	2.90014	3.89494	2.8251	3.6931	AAA	GGT	GCC	QAANLRQLKKGANE
YOR259C_812910	XV	-	2.89923	0.319314	2.82424	0.312146	GAA	ATG	TTT	IGESARIIREMFAY
YBR115C_470881	II	-	2.89909	0.571483	2.8241	0.550587	GCA	TTT	GCA	HVRAKDEEAAFARL
YDR148C_754502	IV	-	2.89907	0.586703	2.82408	0.564978	AAG	AAA	GAA	ENSSEETASKKEAA
YGL234W_57462	VII	+	2.89875	0.719293	2.82378	0.69035	GCT	GCT	GCT	QTDLAQVFLAAAEH
YGL054C_401167	VII	-	2.89806	0.992692	2.82313	0.948863	GAA	TTA	TGT	LEADYINPIELCSK
YPL240C_97458	XVI	-	2.89789	0.370353	2.82296	0.360407	ATC	ATG	AAG	SREMLQQNKIMKVI
YOR086C_486422	XV	-	2.89705	2.29596	2.82217	2.18117	GGC	GTG	GCA	HSVAIFFIGGVASF
YER080W_321132	V	+	2.89645	-0.358073	2.82159	-0.328361	ATT	GCC	CCG	ITTYENLAKIAPDL
YGR231C_953153	VII	-	2.8963	1.68768	2.82145	1.60601	GCT	TCT	TTA	DVRAKPRNVASLTG
YGR162W_825915	VII	+	2.89608	-0.155834	2.82125	-0.137133	TTG	GAA	ATG	MKSLLNKLTLEMFD
YKL100C_253825	XI	-	2.89577	0.300999	2.82095	0.294829	AAG	TAT	GCC	LSEYYNDADKYALL
YML048W_179505	XIII	+	2.8956	0.792915	2.82079	0.759963	GGT	ATT	TAT	AEIRRFRRFGIYEP
YJL192C_72970	X	-	2.89559	2.31303	2.82078	2.19732	AAG	GTG	CAC	TYPEKLQSMKVHPY
YHR146W_391247	VIII	+	2.89525	0.899219	2.82045	0.860479	GCA	CAA	ATA	EPEPLPTPEAQISI
YER090W_339451	V	+	2.8941	0.847997	2.81936	0.812046	GCC	GAT	ATC	TIVQAEELWADIVG
YBR111C_461201	II	-	2.89398	0.508388	2.81925	0.490927	CTC	ATG	GCC	RVQNVAQGILMAKQ
YKR043C_520977	XI	-	2.89216	1.64357	2.81752	1.5643	CAC	CAC	AAC	GGIGVLSYAHHNID
YLR044C_233307	XII	-	2.8905	5.51584	2.81594	5.22576	CCA	AGA	TAC	GKGSIDEQHPRYGG
YEL031W_93053	V	+	2.89044	1.40917	2.81589	1.34267	GCT	GAC	TTA	PNGLSEKKPADLAS
YEL031W_91028	V	+	2.89044	0.338782	2.81589	0.330555	AAC	GTG	TTT	TMGIKPYTINVFRN
YNL209W_253618	XIV	+	2.89028	0.820865	2.81574	0.786391	GAA	AAG	ATG	VGRLSSEEIEKMVN
YFL018C_102554	VI	-	2.88985	0.443635	2.81533	0.429699	AAA	ATT	GTC	FPGIEIDEEKIVSS
YOL077W-A_185470	XV	+	2.88976	1.20826	2.81525	1.1527	GCT	ATC	CCT	GAAYHFMGKAIPPH
YMR318C_911105	XIII	-	2.88885	0.474892	2.81438	0.459255	GTT	AGA	TAT	AFERMEKGDVRYRF
YPR129W_793277	XVI	+	2.88882	0.371757	2.81435	0.361734	AAA	GTC	GAT	RPPQSNRNFKVDIP
YMR149W_561280	XIII	+	2.88796	1.05569	2.81353	1.00843	GCT	TTT	GAA	GLPNKNLEMAFEPE
YML125C_20853	XIII	-	2.88781	1.66842	2.81339	1.5878	GAT	GGA	ATG	DNRLLICGPDGMNN
YIL039W_278575	IX	+	2.88726	1.63183	2.81287	1.5532	TTG	ACT	TTT	NKNAPLQKDLTFVD
YDL066W_334900	IV	+	2.88667	1.01615	2.8123	0.971047	GTC	AAA	CAA	RLAAFSKIKVKQPV
YFL048C_39616	VI	-	2.88586	0.23914	2.81153	0.236338	TCC	GTT	CCT	SCLMGYQDSSVPST
YDL212W_78827	IV	+	2.88575	0.578385	2.81143	0.557113	GCA	GTT	ATT	GEVTENQGLAVIAS
YGR119C_729350	VII	-	2.88573	-0.370171	2.81142	-0.3398	GGG	CAA	CAA	TTATGTGLFGQQTA
YAL022C_109839	I	-	2.88481	1.34611	2.81054	1.28304	AAT	GGT	ATC	SSMGTAMTQNGIMA
YJL130C_169625	X	-	2.88422	0.29072	2.80998	0.285109	GCT	AAG	CAG	ELPSLVLRQAKQLG
YOL097C_137399	XV	-	2.88405	2.50385	2.80982	2.37775	GAG	TTG	ACA	EVFDVPLVIELTDD
YHR049W_206977	VIII	+	2.88398	2.04981	2.80975	1.94843	AAG	ACC	AAG	DSFAVKPDMKTKMI
YOR164C_644020	XV	-	2.88293	-0.444815	2.80876	-0.41038	GCC	GAA	TTG	SVARLVRLIAELDP
YMR131C_533702	XIII	-	2.88293	2.22985	2.80875	2.11867	CGC	ACT	GAA	KSIEDIQWSRTEST
YIL034C_289876	IX	-	2.88126	1.14995	2.80717	1.09756	GAT	TCG	TTC	LCCDYNRDIDSFRS
YGL253W_25341	VII	+	2.88016	0.0593736	2.80613	0.0663584	GCT	TTG	GCC	SGAGAAVIAALAQK
YBR106W_452981	II	+	2.87967	-0.746651	2.80566	-0.695783	TTC	ATG	CAT	IYTGMAMMGFMHLY
YPL063W_430196	XVI	+	2.87966	1.59152	2.80565	1.51509	GAC	AAG	AAT	EETSGEGGEDKNEP
YPL274W_23495	XVI	+	2.87911	1.27758	2.80513	1.21824	ACG	GTT	AAT	ALTISYWNQTVNPA
YPL085W_387735	XVI	+	2.87909	-0.0114806	2.80511	-0.000638221	CTA	GGC	ACA	GDTPTHNVPLGTKD
YMR318C_911180	XIII	-	2.87887	0.632434	2.8049	0.608219	AAA	ATT	TGG	LKLVSEKDIKIWVE
YGR260W_1013198	VII	+	2.87874	0.460607	2.80478	0.445747	GGT	TGT	TCC	SSFGGLIAYGCSKI
YPL106C_350634	XVI	-	2.87812	0.684868	2.80419	0.657799	AAG	TTG	AAT	AHTFGLDAKKLNEL
YNL134C_373116	XIV	-	2.87797	1.33752	2.80404	1.27491	GGT	ATG	ATC	SLPVSLTTAGMILT
YOL092W_144896	XV	+	2.87792	-1.24285	2.80399	-1.16496	ATA	TTA	CTG	LYLGSRIPQILLNF
YDL147W_191769	IV	+	2.87729	-0.190872	2.8034	-0.170263	CAC	AAA	ATC	YGNLQNDLIHKIQN
YKR048C_525533	XI	-	2.87693	-0.0948693	2.80306	-0.0794869	GAG	TTC	GAG	WFTGAALEFEFEED
YNL244C_187316	XIV	-	2.87662	4.13754	2.80277	3.9225	AAG	AAG	GAC	DLKRILKVLKKDFA
YBR111C_461261	II	-	2.87615	-0.0248358	2.80232	-0.0132663	AAG	TTG	GAT	LHKFPDEMVKLDQQ
YOR374W_1040856	XV	+	2.87525	1.4667	2.80146	1.39707	AAA	TTC	ATT	VYVEESIYDKFIEE
YPR154W_834690	XVI	+	2.87484	0.36542	2.80107	0.355742	TGG	GAT	CCT	QINKSLPAKWDPAN
YGL022W_452829	VII	+	2.87415	1.32156	2.80042	1.25982	GCT	GGG	CTT	FTKEIKDASAGLLA
YDL006W_440400	IV	+	2.87394	-0.800415	2.80022	-0.74662	CTG	ACT	TAT	LFRNGNSIRLTYDH
YOR136W_580618	XV	+	2.87365	3.32895	2.79995	3.15793	GGG	TTA	TTT	LNLTLRKTFGLFAN
YGR055W_599707	VII	+	2.87339	2.38392	2.7997	2.26435	TTA	ATT	ATG	TLCGSVGLALIMWA
YDR033W_509058	IV	+	2.87339	-0.602563	2.7997	-0.55954	AAG	AAG	TCT	TPNLSKDKKKKSKK
YJR010W_456439	X	+	2.87318	3.07278	2.7995	2.91571	TCT	GTT	GTT	GFLNENDYSSVVTD
YPR182W_900292	XVI	+	2.87282	-1.08105	2.79916	-1.01197	TTC	AAC	AGC	NHRVGVKLKFNSTE
YNR016C_661317	XIV	-	2.87272	2.27327	2.79906	2.15973	ATT	ACA	AAC	SSPQKMEYEITNYS
YPR113W_752331	XVI	+	2.87271	-0.162054	2.79905	-0.143014	TAT	GTT	CGT	LWYIPNKIGYVRVI
YGR106C_699594	VII	-	2.87251	2.96838	2.79886	2.81698	GCT	GTT	TTT	VISSVDSAIAVFEF
YKL094W_263690	XI	+	2.87214	0.477141	2.79851	0.461381	GGC	ATA	CCC	KNLSECKAKGIPLF
YGL048C_410263	VII	-	2.87179	0.396915	2.79818	0.385522	GGT	ATC	AAC	HSRKMNLTRGINLR
YNR043W_702653	XIV	+	2.87179	1.68494	2.79818	1.60343	ACA	ATG	ATG	KDFATFAKETMMDS
YHR163W_423774	VIII	+	2.87057	2.10446	2.79702	2.0001	TTG	GGG	GAA	SERASLTHQLGEFI
YOL018C_291102	XV	-	2.87018	0.60517	2.79665	0.582439	ACA	TTG	TGC	QKCKVILLLTLCVI
YNL220W_235018	XIV	+	2.86975	-0.203157	2.79624	-0.181879	CAA	CTA	AAG	LAEYKKLREQLKPF
YNL315C_43428	XIV	-	2.8694	0.28766	2.79591	0.282216	GAA	ACT	CCA	QRFYGAMGEETPVA
YGL245W_39580	VII	+	2.86904	1.17654	2.79556	1.1227	CAC	AAG	GCT	ANVGKKKETHKANF
YHR072W-A_241729	VIII	+	2.86896	2.78805	2.79549	2.64647	GAA	AGT	GGT	RIYTLKKVTESGEI
YPR124W_786519	XVI	+	2.8689	2.73822	2.79543	2.59935	GGC	ATG	TCA	QTTSDSSMSGMSGM
YGL173C_179453	VII	-	2.86868	1.60137	2.79522	1.5244	CCA	CAT	TTT	IMLGLSTHGPHFAL
YIL074C_221650	IX	-	2.86822	1.95705	2.79478	1.86072	GGG	GCT	TAT	APQFAAMKDGAYVI
YFR037C_228889	VI	-	2.86807	-1.90586	2.79465	-1.79188	GAA	AAA	AGA	FDISKIHEIEKRSN
YMR146C_558176	XIII	-	2.86772	-0.868339	2.79431	-0.810846	GTC	ATG	AAA	NYFLAILDNVMKNP
YHR088W_281539	VIII	+	2.86753	-1.06077	2.79413	-0.992801	AGG	CAA	GAA	EINITNKLKRQEIF
YIL142W_83397	IX	+	2.86736	2.35553	2.79397	2.2375	TTG	GTG	AAA	FVGAIAVGDLVKST
YIL142W_83718	IX	+	2.86736	0.194539	2.79397	0.194164	GCT	GTT	GAC	AALDALTKAAVDNS
YHR025W_160394	VIII	+	2.86717	2.2361	2.79379	2.12457	ACT	GAG	AAT	AGPTILALATENFE
YDL078C_315725	IV	-	2.86652	-1.0802	2.79317	-1.01117	GGT	GAT	GAA	HFIHRVQFGGDEIV
YGL009C_477518	VII	-	2.8658	0.915057	2.79248	0.875455	GGT	CAA	AAA	LRSAAAVVRGQKLA
YGL055W_398822	VII	+	2.86573	1.12295	2.79242	1.07203	GAA	TTC	GAC	MGSKEMVSVEFDKK
YOL059W_217527	XV	+	2.86414	0.658476	2.79092	0.632843	ATC	ATA	AAT	KIGDENLTDIINTR
YNL134C_372936	XIV	-	2.86347	-2.39945	2.79027	-2.2586	AAA	TTG	TTG	IVVASRKHEKLLKE
YJR010W_457270	X	+	2.86306	1.52323	2.78989	1.45051	GAT	CAA	ATT	PDEDRYAPIDQIDT
YIL123W_129485	IX	+	2.86201	1.4446	2.78889	1.37617	GGT	GAA	TGT	AADDSSNVIGECVY
YDR226W_916737	IV	+	2.8619	1.31509	2.78878	1.25371	TGT	AAG	AAT	KDELTNNPACKNGF
YLR450W_1033145	XII	+	2.8617	2.27743	2.7886	2.16365	ATG	GTG	AAG	LDLHNIYRNMVKQF
YBR084W_413492	II	+	2.86166	0.665055	2.78856	0.639064	AAA	GCA	GCC	SQAEIEVIKKAALN
YHR018C_140367	VIII	-	2.86152	2.31736	2.78842	2.20141	TCC	ATG	CTG	FDCLTTVEHSMLIA
YJL157C_125536	X	-	2.86131	-1.52625	2.78823	-1.43294	GTT	CCT	GAA	VSKPKDKDIVPEMV
YBL041W_141495	II	+	2.86014	0.554801	2.78711	0.534813	TTA	GTA	AAA	NGFAADGDALVKRF
YGL206C_107210	VII	-	2.85992	0.475616	2.7869	0.459939	AGC	AAG	TTA	VQIFNLETKSKLKS
YLL008W_132547	XII	+	2.85977	1.86139	2.78676	1.77027	GCC	GGT	GCT	IALLGKDIIAGAVT
YDR099W_653990	IV	+	2.85925	1.67619	2.78627	1.59514	GGT	GAC	TAC	SKVFYYKMKGDYHR
YER042W_235323	V	+	2.85921	1.2956	2.78623	1.23528	AAA	GAA	TTA	LFAHSDADLKELAK
YMR110C_491413	XIII	-	2.85918	-0.637735	2.7862	-0.592797	CAG	GGA	GCT	FPDGLIQVVQGAID
YBR283C_770385	II	-	2.85824	1.74483	2.78531	1.66006	ATC	GTT	AAG	SMSGFRLIDIVKPI
YOR061W_442193	XV	+	2.8582	0.917326	2.78527	0.877601	TAT	GAC	TAC	PELLVNLNQYDYSL
YPR055W_667954	XVI	+	2.85785	-2.28887	2.78494	-2.15403	GTT	AAT	GAA	QIGSHLQDVVNEHS
YKL182W_101024	XI	+	2.85773	0.526025	2.78483	0.507604	AAG	ACT	AAA	LQENDTTLVKTKEL
YOL077C_186162	XV	-	2.85752	0.198941	2.78463	0.198327	ATA	TGG	GTG	MSFSIVDDKIWVRT
YKR092C_613510	XI	-	2.85735	0.936952	2.78446	0.896158	GAT	GAA	ACC	ESSSESESEDETKK
YJL078C_293810	X	-	2.85728	-0.440201	2.7844	-0.406017	GCG	CAG	AAC	TWSDTLATYAQNYA
YPL211W_153659	XVI	+	2.85694	2.00844	2.78408	1.90931	GCT	ACT	AGT	YVPDHVAKLATSVA
YMR260C_789506	XIII	-	2.85668	1.8481	2.78383	1.7577	CCT	GAA	AAC	RTLKNQGELPENAK
YHR179W_463431	VIII	+	2.85652	2.23398	2.78368	2.12257	AAC	AAA	TTT	GEGEYNGGSNKFAY
YGL027C_445768	VII	-	2.85627	1.20604	2.78344	1.1506	ACT	GTT	TAT	IDEKNNLNLTVYFV
YFR044C_241311	VI	-	2.85556	3.56608	2.78276	3.38215	AAA	GTC	TTC	VSSDESLRSKVFDK
YJL004C_431969	X	-	2.85316	0.631432	2.78048	0.607271	AAC	GCA	TAC	FSWENIDFTNAYGL
YLL018C_110603	XII	-	2.85306	2.50948	2.78039	2.38307	GTG	TTC	AGG	FERVYEIGPVFRAE
YJR137C_682874	X	-	2.8526	1.03765	2.77996	0.99137	TCT	TAT	AAG	QTAISNADSSYKIA
YKL213C_32703	XI	-	2.85224	-0.437488	2.77961	-0.403452	CTT	CCT	GTC	PSKTSVMKVLPVKQ
YDL160C_171363	IV	-	2.8516	-0.961992	2.779	-0.8994	GAT	TGT	TCA	ASRKVADLSDCSLF
YBR234C_686391	II	-	2.85126	2.70368	2.77868	2.56669	ATT	ACT	GCT	ATLKDHDKTITAVD
YNL323W_32621	XIV	+	2.85125	0.0600641	2.77867	0.0670113	AAA	ATA	TAC	KPLSKNADGKIYYP
YDR214W_893162	IV	+	2.85103	0.49463	2.77846	0.477917	CCT	GAA	GTT	LPFEGSINVPEVAF
YPR010C_580593	XVI	-	2.85088	1.15132	2.77832	1.09885	GAA	AAG	CTT	GGYFIVNGIEKLIR
YMR202W_667641	XIII	+	2.84992	1.17171	2.7774	1.11813	ACT	TTG	AAC	PTNYMFDPKTLNEI
YMR058W_388884	XIII	+	2.84966	1.36228	2.77716	1.29833	GCG	GAG	ACG	LFSMLSLAQAETHT
YLR034C_211834	XII	-	2.84954	0.658525	2.77705	0.632889	GCC	ACT	AGT	VAYMDPGNYATSVS
YNR001C_630377	XIV	-	2.84951	0.315339	2.77701	0.308388	AAA	ATT	TAT	LGKLPVIASKIYRN
YGR124W_740984	VII	+	2.8488	2.02731	2.77634	1.92715	CCA	ATG	TTC	DVTTIRASTPMFLL
YOR184W_680139	XV	+	2.84876	0.873503	2.7763	0.836164	CCA	ACG	GTG	PITPIAFDYPTVVK
YBL076C_81216	II	-	2.8484	2.86361	2.77597	2.71792	TAC	GAA	TTA	EATDDVLVEYELVK
YHR216W_554839	VIII	+	2.848	1.2573	2.77558	1.19906	GGC	TTC	CCT	SMKEKYGFAGFPVT
YLR083C_296058	XII	-	2.84751	0.322949	2.77512	0.315584	TTG	TTG	TTG	IYKMAHVQLLLLYF
YLR216C_573094	XII	-	2.84741	2.30739	2.77502	2.19198	AAG	TTG	TGT	VPKTAENFLKLCEG
YNL037C_558042	XIV	-	2.84738	0.811496	2.77499	0.777532	GCT	ACT	AGA	LNHLGLNEYATRIS
YDR168W_791239	IV	+	2.84728	-0.209397	2.77489	-0.187779	TAC	GAC	ATG	ELMAYIKEIYDMKK
YNL287W_92896	XIV	+	2.84725	0.796547	2.77487	0.763397	GAG	TTA	TAT	TRNSRLVAPELYAA
YGL207W_99688	VII	+	2.8471	1.44609	2.77472	1.37758	GCA	TTA	TGC	LKQLSPDLSALCPP
YNL007C_619478	XIV	-	2.84666	2.26357	2.77431	2.15055	AAA	GCA	GCT	EQELKKGYRKAALK
YER070W_300986	V	+	2.84655	1.97333	2.77421	1.87612	GAA	TTG	AAG	IQGLPNVPQELKDL
YLR153C_446417	XII	-	2.84558	1.57235	2.77328	1.49696	GAA	ATT	GCC	RLIKRVGEAEIAKY
YPL078C_408195	XVI	-	2.84482	0.620385	2.77256	0.596826	GCT	CAC	GAA	FELKQKVELAHEAK
YGR138C_765372	VII	-	2.84446	1.03343	2.77222	0.987385	CCT	GAA	GAA	PQTAKNNIFPEEYT
YKL182W_105602	XI	+	2.84416	1.41442	2.77193	1.34763	AAT	GAA	GAT	RKLIKFETRNEDDV
YDR345C_1164513	IV	-	2.84347	0.251611	2.77128	0.24813	GTA	CTT	ACC	DDFQAEADQVLTNP
YDL140C_209100	IV	-	2.8431	0.834285	2.77093	0.79908	GAA	ATG	AAT	PYNADFDGDEMNLH
YJL002C_434093	X	-	2.843	1.29778	2.77084	1.23734	GAG	TAC	CAC	TLIGSSSFEEYHPP
YCR012W_138582	III	+	2.8428	4.27273	2.77065	4.05032	GTC	TTG	CCA	KAKAKGVEVVLPVD
YOL092W_144284	XV	+	2.84258	2.66576	2.77044	2.53084	ATT	GTG	TTT	GSISISCWIIVFVP
YDL110C_264529	IV	-	2.84168	0.295456	2.76958	0.289587	ACA	CCA	AAC	MDNSNVDVVTPNSI
YDR382W_1239641	IV	+	2.8415	1.20906	2.76941	1.15345	GGC	TCT	TTG	ELLSSLEGKGSLEE
YDL097C_286029	IV	-	2.84093	0.406323	2.76887	0.394419	ATG	AGT	GGT	TQTVAELDLMSGIL
YER122C_403347	V	-	2.84058	-0.868895	2.76854	-0.811372	GAA	CAG	CAA	SNSFDTTRKEQQDT
YOR247W_798146	XV	+	2.84023	1.70806	2.76821	1.62528	TTT	GTC	ACT	SNGCVPITKFVTVT
YHL011C_80872	VIII	-	2.84002	2.01351	2.768	1.91411	ATT	GCT	ATT	LLENRAKSVIAIVT
YLR200W_549224	XII	+	2.83978	-1.47338	2.76777	-1.38295	AGA	TTA	GAG	SEARTNVDKRLEFI
YNL084C_470829	XIV	-	2.83976	0.846767	2.76776	0.810883	TGG	TTG	ATT	SSVPDELPDWLIPG
YJR063W_555407	X	+	2.83961	1.17595	2.76761	1.12214	TTG	AAG	AAG	AKKSVVKTSLKKNE
YML069W_135928	XIII	+	2.83924	-2.48828	2.76726	-2.34259	ACA	AAT	TTG	EIPYARINNTNLTS
YGR260W_1012898	VII	+	2.83922	0.0455691	2.76724	0.0533054	GCG	ACG	TAT	YNTCVTVFFATYVL
YGR211W_916467	VII	+	2.83907	1.72984	2.7671	1.64588	ACT	TCG	GAT	ELESRIFTQTSDSM
YBL047C_130015	II	-	2.83873	-0.374523	2.76678	-0.343915	AAA	GAA	AAC	LEAQVLQVNKENET
YMR272C_810249	XIII	-	2.83807	2.3515	2.76615	2.23369	CCA	AGA	CAT	DFYVDQIHRPRHYG
YIL043C_274830	IX	-	2.83807	-0.245337	2.76615	-0.221762	CCT	GTG	CTG	KFIIGPKTKPVLDP
YGL210W_94184	VII	+	2.83793	-2.47665	2.76602	-2.33159	GCT	CAT	TTA	GLIGNKSDLAHLRA
YGL234W_57681	VII	+	2.8379	0.918197	2.76599	0.878425	GTT	CTT	TCT	DSLLTNGGRVLSVT
YAL060W_36240	I	+	2.83787	1.31306	2.76596	1.25179	ATG	GAT	CAC	GWEKGFQELMDHKE
YNL189W_285474	XIV	+	2.83768	0.931967	2.76579	0.891444	TGG	GCT	ATT	EYKTKKEACWAISN
YML013W_244271	XIII	+	2.83764	-2.02394	2.76574	-1.90353	CTG	TTG	AGG	PEDLPDVVRLLRNH
YER070W_300110	V	+	2.83611	-0.131002	2.76429	-0.113653	AAA	TTA	TGG	GRGKTIKAQKLWYS
YPL094C_370363	XVI	-	2.83588	1.45525	2.76408	1.38624	GTG	ATC	CCA	FIQLIKAQMVIPVK
YNL079C_478766	XIV	-	2.83579	0.963366	2.76399	0.921134	GAC	TTG	GAG	SKKNQQLEEDLEES
YDL103C_276551	IV	-	2.83402	2.68865	2.76231	2.55249	ATT	GAA	GCC	TMTDTKQLFIEAGQ
YKL186C_92992	XI	-	2.83401	1.13316	2.7623	1.08169	AAA	GTC	AGA	GTLICNVNCKVRFD
YPR156C_839426	XVI	-	2.83369	0.341709	2.762	0.333322	CAG	ATC	GAT	TAISRTRTRQIDGA
YOR224C_761220	XV	-	2.83337	2.8187	2.76169	2.67545	GAA	GTT	GAT	LFDDIFQVSEVDPG
YBL099W_37352	II	+	2.8332	0.630073	2.76153	0.605987	GCT	TTG	AAC	EFSSGVKGMALNLE
YDL126C_236909	IV	-	2.83172	0.397024	2.76012	0.385626	GTT	TTT	CTA	KARAAAPTVVFLDE
YJL121C_190493	X	-	2.83167	1.15226	2.76008	1.09974	AAA	GCC	GGT	GKETIPKAAKAGAN
YOL026C_274308	XV	-	2.83161	1.23871	2.76001	1.18149	GAC	GAA	TCA	VGFWESVSDDESED
YAL035W_79405	I	+	2.83128	-0.291108	2.7597	-0.265041	AAG	AAG	CTG	VARSDWLLLKKLKV
YMR022W_318805	XIII	+	2.83004	1.03976	2.75852	0.99337	CAA	GGG	CCT	NIFIWDCLIQGPPD
YPL262W_47734	XVI	+	2.82995	1.82045	2.75844	1.73155	AAT	GAA	GTT	SGTQSNMNANEVIS
YOL030W_268252	XV	+	2.82992	3.22379	2.75841	3.0585	AGC	AGT	AAC	SAGLAQAASSSNSS
YJL080C_287717	X	-	2.82973	2.30895	2.75823	2.19346	GAA	AGC	AGC	SIKHCLLASESSVA
YLR449W_1031982	XII	+	2.82936	0.284977	2.75788	0.279679	ACA	TTT	GAT	PGIPANSELTFDVK
YCR053W_216801	III	+	2.82897	1.63761	2.75751	1.55867	CTT	TTC	ATT	IQGLATDGGLFIPP
YER036C_223996	V	-	2.82882	-0.830918	2.75736	-0.775462	TTT	CAT	TAT	PVLAFDDISFHYES
YJR121W_648215	X	+	2.82832	2.36855	2.75689	2.24982	TTG	ATT	AAC	VGKTVFIQELINNI
YJR064W_556525	X	+	2.82815	-0.902584	2.75673	-0.843226	GCT	GTG	GAA	KDHDRFAEMAVEAV
YER056C_267324	V	-	2.8281	0.606328	2.75668	0.583534	ACT	ACT	GCA	KGGEWVGGATTAGS
YDR177W_817018	IV	+	2.82792	0.215847	2.75652	0.214313	TAC	GAG	GGT	TFLGPPGTPYEGGK
YDR418W_1301777	IV	+	2.82697	0.900013	2.75561	0.86123	AAA	GGT	ATC	DIAKATKEFKGIKV
YLR028C_201252	XII	-	2.82697	1.61963	2.75561	1.54167	GAC	TTA	GCC	SVYDKTGLLDLAKG
YOR303W_883186	XV	+	2.82687	0.612753	2.75551	0.58961	GCT	GAA	TAT	HIHVVGIVVAEYAY
YGL084C_352190	VII	-	2.82625	0.254921	2.75493	0.251259	TCA	CTA	TGG	KDASTTTKPSLWKT
YMR307W_887320	XIII	+	2.82618	0.604855	2.75486	0.582142	GCT	TTG	AAT	TLDHSECMKALNDA
YML004C_261827	XIII	-	2.82607	0.144807	2.75475	0.14714	GAA	GTG	AAA	DAGALCKEIEVKYG
YLR312W-A_759743	XII	+	2.82479	-0.99526	2.75354	-0.930857	TTG	CAG	TGT	GINLSNELILQCLT
YBR092C_428354	II	-	2.82477	2.35327	2.75352	2.23537	GGT	TTG	AAT	AKRLNKENKGLNLT
YCR009C_131029	III	-	2.8245	-0.0826763	2.75327	-0.0679578	AAA	GAA	TTG	DASKLPRAEKELSL
YMR276W_819027	XIII	+	2.82445	-0.312128	2.75322	-0.284917	AGC	GTC	CAT	ESYHIQDGHSVHLV
YMR217W_703076	XIII	+	2.82432	1.69098	2.75309	1.60913	AAC	ATT	TAC	QVEIARKADNIYIE
YDR388W_1250596	IV	+	2.82389	1.03273	2.75269	0.986726	AAG	ATT	ATT	IVTPCQELLKIITY
YBR017C_273619	II	-	2.82209	2.61133	2.75098	2.47938	CCA	GAG	ATT	LLQNCMSPNPEIRN
YJL052W_338498	X	+	2.82113	1.38596	2.75006	1.32072	CAA	GAA	AGA	IDGVKIATYQERDP
YMR058W_389106	XIII	+	2.82109	2.12524	2.75003	2.01975	GGT	GTG	CCC	FQNGTASMDGVPFL
YPL273W_25209	XVI	+	2.82086	0.667879	2.74981	0.641734	TCT	ACT	ATT	GIKVANPVWSTIPF
YOL123W_88479	XV	+	2.82082	1.02109	2.74977	0.975715	AGT	GTT	GAT	GFLSFEKPSSVDEV
YMR173W_608742	XIII	+	2.82045	0.699857	2.74942	0.671971	AAT	GAT	TCT	QFANSNNNNNDSGN
YDR331W_1129863	IV	+	2.81953	0.448204	2.74854	0.43402	CCT	GGA	AGT	VACNSRNLFPGSVF
YER126C_413933	V	-	2.81917	0.703098	2.7482	0.675036	GAT	ACC	GAT	KVKGSSKPLDTDGD
YOR153W_622632	XV	+	2.81838	0.961141	2.74745	0.91903	ATC	TTG	GTC	VTMGVITGDILVNG
YBL045C_134676	II	-	2.81693	3.15539	2.74608	2.99382	AAA	TTA	GCC	VNSPNYFVAKLAAQ
YER145C_461101	V	-	2.81659	1.76073	2.74575	1.67509	TTG	ATT	TTG	ASKSSLQIFLILST
YOR197W_717979	XV	+	2.81658	0.699376	2.74574	0.671516	AAT	ATT	TGG	STKGIIKEPNIWKD
YDR016C_478566	IV	-	2.81645	-0.191	2.74562	-0.170384	TCT	GAT	TTG	AVGREFQSVSDLWK
YJL172W_99380	X	+	2.81609	0.404829	2.74528	0.393006	TCG	GTT	AAT	DIDLLKTLHSVNEH
YER012W_178365	V	+	2.81585	-0.225871	2.74505	-0.203357	AAG	GGC	GTC	LEKRMPMDFKGVIV
YMR250W_771145	XIII	+	2.81469	-0.169356	2.74394	-0.149918	GCT	GAC	AAT	IDENLTKNLADNDE
YNL131W_379156	XIV	+	2.81454	0.43501	2.74381	0.421544	TTT	GAT	TTA	QQLIEMEKTFDLQS
YEL031W_91154	V	+	2.81382	0.271668	2.74312	0.267095	TCC	GCT	ATT	PCDLILLDGSAIVN
YGL221C_82241	VII	-	2.81341	-0.108522	2.74273	-0.0923962	AGC	ATT	ACC	RAQLDKLVRSITKF
YOR108W_523914	XV	+	2.8134	1.08458	2.74272	1.03575	CGT	GTA	GAA	ELGMLAGADRVEGC
YIL109C_158935	IX	-	2.81282	1.32895	2.74217	1.26681	AAG	ATT	CCT	RQNIETLLTKIPQI
YIL062C_244096	IX	-	2.81242	0.0984132	2.74179	0.103272	GGC	CAG	AAA	LYKGMSVPQGQKQG
YNL308C_55177	XIV	-	2.81241	0.393832	2.74178	0.382607	GAC	CTC	AAC	KKGDKVISLDLNNN
YGR157W_802943	VII	+	2.81232	1.31092	2.7417	1.24977	AAG	GAG	TAT	QYEIRSKMPKEYDL
YGL206C_105380	VII	-	2.81187	0.0870508	2.74127	0.0925287	TTA	TTC	GAA	LIGPSTLIKLFEDY
YDR341C_1153557	IV	-	2.81179	0.474491	2.74119	0.458875	GCC	AAG	GAT	KLSIAEPAVAKDSH
YNL189W_285315	XIV	+	2.81174	-0.770453	2.74115	-0.718289	TCT	CCA	AAA	LPALRLLLSSPKEN
YPL032C_490209	XVI	-	2.81149	0.223019	2.74091	0.221094	AGT	AAA	CTA	QITSLQGQISKLRQ
YKL166C_135405	XI	-	2.81148	-0.128431	2.74089	-0.111221	TTT	GGG	AGA	ILRTLGTGSFGRVH
YMR217W_702266	XIII	+	2.81081	1.10601	2.74026	1.05602	CCA	TAC	TGT	KTIATSDNSPYCGI
YJL130C_167177	X	-	2.81063	1.89217	2.74009	1.79937	GTC	ACA	GGT	GALPVALANVTGNK
YDL145C_196784	IV	-	2.8104	1.98002	2.73987	1.88244	GCA	GGT	CCT	EETVRTIVAAGPGS
YDL022W_411968	IV	+	2.80961	2.19563	2.73912	2.08631	ACT	ATT	GCC	VIGSGNWGTTIAKV
YLR120C_388097	XII	-	2.80921	0.412338	2.73874	0.400106	AAG	TTG	CCC	DDDSNSKFVKLPFH
YLR342W_810683	XII	+	2.80901	1.50598	2.73855	1.43421	CAG	TTA	GAT	NYKKWYFAAQLDMD
YKR092C_613297	XI	-	2.80899	-1.5452	2.73853	-1.45086	TCT	CAA	TCA	DSESDSESDSQSSS
YKL112W_227091	XI	+	2.80886	1.00293	2.73841	0.958543	GCC	AAC	AAC	NGNNDDDADANNIF
YDR345C_1163664	IV	-	2.80779	0.851073	2.73739	0.814955	CTA	CAA	CAA	TMMGIMIQSLQQLT
YBL076C_82161	II	-	2.80776	1.44215	2.73737	1.37385	TCT	ATG	CAA	NVMDRWILASMQSL
YPL093W_371115	XVI	+	2.80696	0.987798	2.7366	0.944235	TAT	ATG	CGT	FKITRIRAFYMRKV
YGR159C_807587	VII	-	2.80658	-0.0597431	2.73625	-0.0462731	GAA	GAA	AAA	EVKASKQAKEEKAK
YBL041W_141393	II	+	2.80615	-0.00707793	2.73583	0.00352475	ATC	ACC	GAT	AVLAGDTRNITDYS
YGL077C_362554	VII	-	2.80613	-0.0985016	2.73582	-0.0829215	GGT	CCA	TTC	LAKKRNIAHGPFWL
YGL200C_122843	VII	-	2.8058	-0.954833	2.7355	-0.892631	ATT	GTT	ATT	REVKDEQSYIVIRE
YJR045C_520528	X	-	2.80561	3.8192	2.73532	3.62149	ATA	TCT	GAA	KDAGLSTSDISEVL
YCR017C_147583	III	-	2.80543	0.729645	2.73515	0.700138	TGT	GCA	TTC	KIIPIAHTICAFSA
YLR244C_626136	XII	-	2.80518	0.822923	2.73491	0.788338	GCT	TTG	CAC	YENNYKAHKALHNA
YDL014W_428272	IV	+	2.80504	0.856364	2.73478	0.819958	CAA	TTG	ACT	REERIKPLEQLTLE
YOL059W_217410	XV	+	2.80498	0.0735136	2.73473	0.0797285	GGG	ACC	ACC	VTVIGSGNWGTTIA
YDR341C_1152486	IV	-	2.8047	1.14434	2.73446	1.09226	GCT	GCC	CAA	VIASQQDLHAAQFF
YCL057W_25877	III	+	2.80419	1.4625	2.73398	1.39309	AAC	TTC	AAT	YYDNKYLLENFNVD
YOR153W_623022	XV	+	2.80327	2.18353	2.7331	2.07487	CAA	GCA	ATT	LMKKLANHGQAILC
YPL231W_112014	XVI	+	2.80312	-0.757426	2.73296	-0.705971	ATG	ATT	CAA	NGYNPEKKEMIQEV
YOL126C_82002	XV	-	2.80259	2.62531	2.73246	2.49259	GCT	CCT	GGG	LKDANNFPIAPGAD
YFR003C_153010	VI	-	2.80215	1.26178	2.73204	1.2033	GAT	CCT	CCA	AVLQLRATQDPPRS
YDR153C_767338	IV	-	2.80133	-1.12513	2.73126	-1.05365	ACG	TCT	GCA	SIYNANQISTSASY
YPR088C_712644	XVI	-	2.8001	0.507799	2.73009	0.49037	ACC	AAG	TTA	QGSGKTTSCTKLAV
YDR148C_755018	IV	-	2.79953	-3.15248	2.72955	-2.97063	GTA	AAA	TCT	TRTAAAKSLVKSKV
YJR074W_573475	X	+	2.79821	-0.221179	2.7283	-0.198919	ACT	GTT	CAG	TKWEALQEDTVQQG
YAL036C_75801	I	-	2.79792	0.860667	2.72802	0.824026	ATG	TTG	GAT	IRYKGAKIQMLDLP
YDL212W_78506	IV	+	2.79752	2.31535	2.72764	2.19951	TTC	AGT	AAC	ATTFLMGVFFSNMP
YNR067C_756954	XIV	-	2.79749	1.19519	2.72761	1.14034	ACA	ACT	AAG	YYTGIQLASTTKGV
YER124C_408610	V	-	2.79727	-1.09807	2.72741	-1.02807	TTC	CCC	AGC	PMVDFPPQIFPSSQ
YDL137W_216789	IV	+	2.79614	3.07955	2.72633	2.92211	GGT	GTT	ATT	WRHYYRNTEGVIFV
YBR199W_619760	II	+	2.79573	2.69072	2.72594	2.55444	AAG	ATT	TAT	VFQFMNKNDKIYGF
YCL017C_93985	III	-	2.79534	-0.675936	2.72557	-0.628918	GGT	TTT	GGT	MSHAYQENTGFGTR
YCL011C_102293	III	-	2.7951	1.23384	2.72534	1.17688	AGT	AAT	TTA	GDRNCFIYCSNLPF
YOR361C_1016569	XV	-	2.79484	1.15542	2.7251	1.10273	GAT	GCT	ACT	MVGDSLIVHDATKN
YLR364W_854190	XII	+	2.79339	2.52026	2.72372	2.39326	AAA	GTT	TTC	IWNKLNVQDKVFVF
YFL009W_116552	VI	+	2.79317	0.189208	2.72351	0.189124	ACA	TTG	AGT	VDDGSAAPSTLSVN
YGL234W_56724	VII	+	2.79304	1.7666	2.72339	1.68064	CTA	GTC	AAC	LVVPGPELPLVNGI
YBL047C_131347	II	-	2.79298	1.17567	2.72333	1.12188	GTT	GTT	AAT	WDSIRLEPVVVNQP
YLR370C_862122	XII	-	2.79254	-0.289563	2.72291	-0.263581	ATT	ATC	GAC	AYPSNSDYDIIDEC
YGR240C_972621	VII	-	2.79164	1.66178	2.72205	1.58153	TCT	GCT	TTG	GTDSTIGAYSALER
YJL068C_313204	X	-	2.79067	-0.661168	2.72114	-0.614955	CAT	GTA	GGA	HVGDDRILIHVGDS
YOR341W_961499	XV	+	2.79046	-1.39916	2.72094	-1.31276	AAG	GAT	ATT	MDGEGSKQSKDISS
YBL024W_174414	II	+	2.79038	0.245475	2.72086	0.242328	AAT	TTG	ATG	PVWKGNKCINLMVC
YIL070C_230349	IX	-	2.79035	0.0513192	2.72083	0.0587425	TCT	TTC	ATT	SRGVNEELASFISA
YER049W_251829	V	+	2.79012	1.66484	2.72061	1.58441	ATC	TGG	GAC	KIKGMFNPKIWDKT
YNR051C_718078	XIV	-	2.78975	0.203786	2.72026	0.202908	AAA	TTA	GAT	DAKVRSLKLKLDTI
YKL104C_244509	XI	-	2.78948	1.97302	2.72001	1.87582	GAA	TTT	TTT	SEDGSPTPVEFFVS
YCR034W_191602	III	+	2.78865	2.72358	2.71922	2.58551	CCA	TCA	CCA	DLKNVPTPSPSPKP
YAL005C_139589	I	-	2.78853	0.88311	2.71911	0.845248	GGT	GGC	GCT	KLYQAGGAPGGAAG
YOR276W_841686	XV	+	2.78833	0.480046	2.71892	0.464127	AAA	GTC	AAG	VATIAQETLKVKPN
YJL002C_433655	X	-	2.78817	1.47835	2.71876	1.40808	GGA	GGT	TGG	FIRPRFPIFGGWNY
YNR001C_630605	XIV	-	2.7881	0.959195	2.7187	0.91719	GCT	GAT	TTA	TDAQVKALSADLAA
YJL130C_170963	X	-	2.78801	1.21035	2.71861	1.15467	GCT	TTG	AAA	DYSGSQAIKALKEE
YOR254C_805814	XV	-	2.78684	1.61188	2.7175	1.53434	AAG	ATT	GGT	GKLFTLEDAKIGEV
YLR350W_829239	XII	+	2.78664	-0.172592	2.71731	-0.152978	AAC	CAG	TAC	VPIVLFLISNQYYR
YCL040W_51137	III	+	2.78664	3.99038	2.71731	3.78334	GGA	GAT	CAT	FRICSVNLHGDHTF
YHR128W_362183	VIII	+	2.78642	2.09783	2.7171	1.99384	ACC	ATC	ATC	QTNQLLGLYTIIRN
YLR028C_199626	XII	-	2.78633	1.04652	2.71701	0.999765	TCG	GGG	TCT	SGVKFITAPSGSVM
YOR046C_415697	XV	-	2.78605	-0.194442	2.71675	-0.173638	TCA	GAA	TAT	KQEDSNLISSEYEV
YML052W_170863	XIII	+	2.78578	-0.762737	2.71649	-0.710993	GGG	TTT	GTC	EMVLILMSFGFVFN
YBR034C_305754	II	-	2.7856	1.52277	2.71632	1.45008	TCC	ATG	TTT	DVGCGTGILSMFAA
YLR216C_572590	XII	-	2.78534	3.93842	2.71608	3.73422	AAA	GTT	GAC	YEDVLKQDEKVDLK
YAL012W_131596	I	+	2.78495	1.47741	2.7157	1.40719	AAC	AAA	ATC	RVRQAALSANKIAE
YKL024C_392654	XI	-	2.78477	2.02887	2.71553	1.92863	AAC	ACT	TTC	NIESIKKRFNTFKE
YEL058W_43746	V	+	2.78471	1.33717	2.71548	1.27458	CTA	GGC	TGT	SVFHAQVLDLGCVT
YDL227C_47986	IV	-	2.78436	2.28625	2.71514	2.172	GAA	ATT	AAA	NTTILMANGEIKDI
YJL183W_84391	X	+	2.78373	2.36524	2.71455	2.24669	GAA	GTG	GAT	VRGLYITRLEVDGS
YER056C_267243	V	-	2.78325	-0.91128	2.71409	-0.851449	ACT	GTT	TAT	GWTTYAADYTVYMP
YGL202W_116424	VII	+	2.78324	0.955414	2.71408	0.913615	ACC	AAG	ATT	ELLNFIRDHTKIIH
YHL003C_101097	VIII	-	2.78317	1.57512	2.71402	1.49958	TTA	TTA	ATT	LVFHHIVTLLLIWS
YDL213C_77612	IV	-	2.78295	-0.568534	2.7138	-0.527364	TTG	GAA	TTC	LRADKGIAFLEFDA
YEL071W_17473	V	+	2.78237	0.970811	2.71325	0.928174	GAC	ATG	TCA	NSYGGMYKYDMSLQ
YJR074W_573373	X	+	2.78227	0.0418559	2.71316	0.0497944	GAG	ACG	GTC	NESIIVDLLETVDK
YLR220W_577352	XII	+	2.78218	-0.715859	2.71307	-0.666668	TCC	AAC	CTA	KEKRKFYDNSNLIN
YGR204W_907961	VII	+	2.78182	0.504001	2.71273	0.486778	TAT	GTG	GTT	EPEAKTEAGYVVTE
YGR204W_906161	VII	+	2.78182	2.34354	2.71273	2.22616	ACT	GAA	TTT	NFIHLDESATEFEV
YLL008W_133447	XII	+	2.78176	1.40196	2.71268	1.33585	GCT	GGT	AGG	LHRVGRTARAGREG
YMR015C_301273	XIII	-	2.78158	0.803799	2.7125	0.770254	GTC	TTG	ATG	KETLRYRPPVLMVP
YOR042W_409024	XV	+	2.78128	-0.530293	2.71221	-0.491204	ATG	CAT	GAA	RNRDRATRSMHEQR
YGR132C_756386	VII	-	2.78083	2.17412	2.71179	2.06597	ATT	GCT	AGC	TKVALPIGIIASGI
YDR345C_1164570	IV	-	2.78077	1.396	2.71173	1.33021	ATG	AAC	ATG	DLPSNSSQVMNMPE
YLR414C_953826	XII	-	2.78047	1.83715	2.71145	1.74735	GTG	TAT	GAC	IQNFNLSSLVYDNI
YBR192W_607750	II	+	2.78038	0.199685	2.71136	0.199031	ACA	CAA	ATT	EKGSNYKEATQIPL
YPL274W_24662	XVI	+	2.77958	1.15989	2.7106	1.10696	TCT	AAG	CCA	KEAEEQLIASKPFY
YKL054C_338699	XI	-	2.77941	-0.0269148	2.71044	-0.0152322	AAA	CTA	AAT	SNHNSHSSKKLNPA
YBR086C_422819	II	-	2.77932	-0.303768	2.71036	-0.277013	ATT	GAA	TCC	FSFLQNLDFIESII
YER043C_236912	V	-	2.77832	1.62192	2.70941	1.54383	TTA	GTT	GCT	IQTAVLIETLVALG
YBL076C_81891	II	-	2.77801	1.38968	2.70912	1.32424	CCA	GAA	GCT	IYLRLKEYIPEAVL
YNL322C_33344	XIV	-	2.77782	0.500541	2.70893	0.483507	AGT	TCG	TTT	HNEAQHLGMSSFTS
YGR218W_933263	VII	+	2.77767	1.25454	2.70879	1.19645	AAA	TTC	ATG	TNILELLSTKFMTS
YKL207W_48553	XI	+	2.77706	0.784424	2.70821	0.751934	AAG	GGT	AAT	MSNAMMNMAKGNMA
YGR187C_871110	VII	-	2.77687	-0.209658	2.70803	-0.188026	GTC	GAT	TTA	FLKFLVWKIVDLTN
YPR069C_684855	XVI	-	2.77685	-0.000189288	2.70802	0.0100383	ACA	GAA	AAG	YFQLLNSALTEKGV
YPL183W-A_199211	XVI	+	2.77652	1.88654	2.7077	1.79405	CCG	CAA	CCA	VPSLLSVAAPQPAL
YGR198W_894845	VII	+	2.77629	0.210193	2.70748	0.208967	CTA	CAT	TAC	DSVLNLQFRLHYHV
YPL160W_247712	XVI	+	2.77561	0.191107	2.70684	0.190919	GCT	GCT	GGT	IRWQMNKLKAAGKI
YOR099W_512928	XV	+	2.77556	0.968761	2.70679	0.926235	CAC	AGT	TAT	CDPSKDFTWHSYSC
YAL060W_35187	I	+	2.77513	0.554068	2.70638	0.53412	GAT	ATT	CAC	RALAYFKKGDIHFT
YEL040W_79372	V	+	2.77509	1.07103	2.70634	1.02294	TCA	ATG	AGC	SGSASSSTSSMSGN
YHR128W_362678	VIII	+	2.77464	3.25395	2.70591	3.08701	GTT	ACT	GGT	HAAFPEVRIVTGAL
YGR253C_998957	VII	-	2.77451	-0.904881	2.70579	-0.845399	GAA	TCT	GAT	EKRATSPLLESDSI
YOR323C_922842	XV	-	2.77326	-1.34719	2.7046	-1.26363	ACC	ATC	TCA	ARKAGNILKTISNE
YLR222C_581018	XII	-	2.77325	-1.16783	2.70459	-1.09403	AAG	GAT	GGT	QQVESCGFLKDGDG
YDL135C_219024	IV	-	2.77288	-0.562	2.70424	-0.521185	ACC	AAC	GAA	EPNPITFDLTNEKT
YDL208W_87727	IV	+	2.77222	0.903904	2.70361	0.864909	AAA	GGT	TTA	VVKALRKGEKGLVV
YNL239W_201144	XIV	+	2.77219	1.62794	2.70358	1.54953	AGA	ACA	GCT	KLREFAETLRTALK
YDR238C_940516	IV	-	2.77212	1.38374	2.70352	1.31862	GAA	ATG	ATT	LAEDGKLRHEMILV
YIL076W_217104	IX	+	2.77211	-0.705472	2.70351	-0.656846	ACT	AAT	GCT	TASTIFDNYTNAIE
YJR016C_465731	X	-	2.77195	-0.460686	2.70335	-0.425387	AAC	AGA	CCT	GVMMAMGRHNRPSI
YNL277W_118257	XIV	+	2.77063	3.88114	2.70211	3.68005	AGC	GTG	GTG	AGISGQKGQSVVST
YMR012W_292093	XIII	+	2.77007	0.0362699	2.70157	0.0445126	AGC	TAT	GTA	KKLSALDSTSYVRP
YGL009C_477953	VII	-	2.77004	2.03319	2.70154	1.93271	ATG	TGT	AAC	ALSMEARMSMCNMA
YNL002C_626305	XIV	-	2.76989	-0.350904	2.7014	-0.321582	TCT	GGA	TTT	QPFKLNREVSGFGS
YKL145W_174455	XI	+	2.76988	0.110819	2.70139	0.115003	CTA	TGG	GAT	SDTGLAPSHLWDIM
YOR117W_545778	XV	+	2.76971	0.638523	2.70123	0.613977	CAA	TTG	GTA	ATFLKLAAPQLVQM
YPR137W_803408	XVI	+	2.76923	-0.774719	2.70077	-0.722323	AAG	ATT	CCT	ARDRTAMLWKIPDE
YNL085W_467727	XIV	+	2.76919	1.35254	2.70074	1.28912	TTA	TTG	AAT	YSSWFQLAYLLNSA
YFL038C_55683	VI	-	2.76902	3.97861	2.70057	3.77222	AAG	ATG	TGG	TDQESFNGVKMWLQ
YDL051W_364248	IV	+	2.76858	1.15503	2.70016	1.10236	GGA	GAG	AAC	SEILEVSADGENVK
YPL226W_124256	XVI	+	2.7683	2.13925	2.69989	2.033	AGC	CAT	GTC	YPGAQKPSLSHVSC
YDR127W_705161	IV	+	2.76805	0.415687	2.69965	0.403273	AAT	CAA	TTG	NGAKNVKVTNQLTN
YOR374W_1040724	XV	+	2.76764	0.920857	2.69927	0.880939	TCA	CCA	AAC	KVTLELGGKSPNIV
YER036C_224692	V	-	2.76742	-0.593879	2.69905	-0.551328	AGA	ATA	GAA	VTEAQHELKRIEDL
YJL080C_287759	X	-	2.76721	-0.391488	2.69886	-0.359957	GAG	TTG	TTC	TLVITDLDYELFGG
YKL210W_39954	XI	+	2.76699	0.0881131	2.69865	0.0935332	ATC	TCA	TTC	FTEVKVPRKISFKS
YOR252W_803723	XV	+	2.76634	-0.118243	2.69803	-0.101589	AAA	AAT	ATC	LQKNLSKKGKNITV
YLR208W_559793	XII	+	2.76629	-0.342949	2.69798	-0.314061	ATT	TGG	AAG	SCSYDGKVLIWKEE
YKL104C_244677	XI	-	2.76621	1.84527	2.69791	1.75502	CCA	TTG	AAA	EENAGQPEIPLKSN
YLR420W_964498	XII	+	2.76611	0.116257	2.69781	0.120145	GAC	AAA	AAG	CKPVAKLPNDKKAL
YKL024C_393014	XI	-	2.76566	2.39144	2.69738	2.27146	TCA	TTT	GTC	QCEKLVKDYSFVHL
YKR065C_565628	XI	-	2.76519	1.25193	2.69694	1.19398	ATG	GAA	ATA	NVSWAYLSTMEIDP
YML052W_170869	XIII	+	2.76471	0.144154	2.69649	0.146523	GTC	TTC	AAT	VLILMSFGFVFNTA
YDR127W_707501	IV	+	2.76458	1.10068	2.69635	1.05097	TTA	CAA	AGT	RDIEETIVFLQSDP
YGR123C_737507	VII	-	2.76447	1.63204	2.69626	1.5534	ATG	GTA	GAA	DTLFRQEPSMVELE
YDR341C_1153077	IV	-	2.76434	0.430097	2.69613	0.416898	GAG	GTT	ATC	ANLYEKLGWEVIRM
YML077W_112212	XIII	+	2.76409	1.54241	2.69589	1.46866	AGC	AAC	AAC	YSHIYVKYVSNNLL
YKR081C_592351	XI	-	2.76384	0.912383	2.69565	0.872926	CGT	AAG	AAT	KKPDMKRFNRKNDI
YGR285C_1062604	VII	-	2.76267	1.02525	2.69454	0.979652	TAT	GAC	TTT	VPPPKKGTDYDFYE
YML048W_179334	XIII	+	2.76234	-1.05508	2.69423	-0.987422	CTA	GAA	GAT	VAGEGFQSPLEDRF
YHR113W_337119	VIII	+	2.76156	0.940554	2.69349	0.899564	GGG	TTC	AAC	YDHNASTLGGFNDE
YHR113W_336522	VIII	+	2.76156	1.21566	2.69349	1.15969	GCA	CAA	AAA	ERDSWAGHVAQKGK
YIL075C_219932	IX	-	2.7614	2.80142	2.69333	2.65912	GCT	CAA	ATT	KEENDEGLSAQIAF
YGR008C_508181	VII	-	2.76093	1.64646	2.69289	1.56704	CCA	GTG	TTC	DLIDNGEIPPVFKK
YOR340C_959681	XV	-	2.76087	0.89894	2.69284	0.860215	TGG	ACC	TTT	IKKNNIPVDWTFVH
YDL140C_209835	IV	-	2.76064	2.83428	2.69262	2.69019	GTC	CCA	CCA	EWMILTCLPVPPPP
YMR236W_743135	XIII	+	2.76035	1.20199	2.69234	1.14677	CAA	TTG	ATG	HQYEDQVPLQLMDF
YAL039C_69243	I	-	2.75996	-0.456878	2.69197	-0.421787	GAG	TAT	CCT	KSPDSNEFWEYPSP
YBR084W_411746	II	+	2.75978	1.37287	2.6918	1.30835	ATT	GCA	GAA	TVCHSHTRNIAEVV
YBR084W_412112	II	+	2.75978	0.232944	2.6918	0.230479	GCT	CAG	AGT	VPSDIDISRAQSPK
YGR264C_1019750	VII	-	2.75952	1.57786	2.69155	1.50217	AAC	AAG	ATG	YMPEIGEKINKMLN
YGL078C_361505	VII	-	2.7589	0.196016	2.69096	0.195561	GAT	TAT	CTT	LALRPLLSFDYLSL
YMR009W_284440	XIII	+	2.75824	1.26416	2.69034	1.20555	TGG	ATT	AGG	VRDASTPENWIRCL
YNL322C_33677	XIV	-	2.75806	2.10822	2.69016	2.00366	ACC	AGG	CCA	TGSAVAETGTRPDP
YOR362C_1018149	XV	-	2.75806	1.19503	2.69016	1.14018	AAG	ATT	ATC	AREAVKQAAKIIYL
YBR127C_491775	II	-	2.75799	1.38994	2.6901	1.32448	GAT	TTG	ACC	NDDITHPIPDLTGY
YNL131W_378916	XIV	+	2.75796	1.04912	2.69007	1.00222	GAT	GAA	TTT	EDDSDSDFEDEFDE
YLL008W_133477	XII	+	2.75752	1.1024	2.68965	1.0526	GTC	GGT	GAA	GREGRSVTFVGESS
YPL246C_84877	XVI	-	2.75744	0.30079	2.68958	0.294632	TCA	CAG	ATC	LFAYYSFKESQIRP
YJR137C_683111	X	-	2.75743	1.82675	2.68957	1.73751	CCA	TTG	AAT	ATHLLNNQDPLNTI
YJL130C_165932	X	-	2.75728	1.90523	2.68942	1.81172	GAA	GAA	TAT	VQEERFNSPEEYAR
YHL003C_101649	VIII	-	2.75718	1.6947	2.68933	1.61265	GAA	ATG	AAT	LWKVWFSYREMNYR
YLR347C_825570	XII	-	2.75688	0.192199	2.68905	0.191952	GAT	AAA	GTA	TIATMKSPNDKVAS
YGL022W_453681	VII	+	2.75646	0.451191	2.68864	0.436844	GAC	ATC	TAC	AAVALSKIFDIYLD
YBR218C_660983	II	-	2.75623	0.578067	2.68843	0.556812	TAT	GAA	ATC	VKCSCSGSTYEIVR
YEL002C_149255	V	-	2.75599	0.778889	2.6882	0.7467	GAA	TTA	CTA	QDSNQEFAKELLKW
YER145C_461347	V	-	2.75571	2.1233	2.68793	2.01792	CAC	CGT	AAG	IARSLVEIPHRKRD
YML052W_170773	XIII	+	2.75567	0.53813	2.6879	0.519049	CTT	GCC	TTT	FSFCFFWIALAFVG
YHR025W_159905	VIII	+	2.75536	1.10485	2.6876	1.05492	GGA	GGC	TTT	PDNITAAMMGGFCG
YDL095W_288804	IV	+	2.75529	0.403396	2.68754	0.391651	TAT	CTA	TTA	YWGENNRNVYLLGN
YDL148C_190289	IV	-	2.75505	1.17186	2.68731	1.11828	GCA	TTT	GAA	QIGEEQRKRAFEAR
YKL141W_179855	XI	+	2.75492	0.979162	2.68718	0.93607	GCT	GAA	GAA	SEMNTKAAIAEEQI
YEL060C_41386	V	-	2.75472	1.11593	2.68699	1.06539	AAG	AGA	GGT	IPNRYIIVFKRGAP
YNL010W_613994	XIV	+	2.75468	1.21561	2.68695	1.15964	AAA	ATT	GAC	RLVGQESIHKIDIV
YNL247W_183420	XIV	+	2.75401	1.54309	2.68632	1.4693	AAA	TTC	CCT	TETLKLENPKFPMH
YFR053C_254068	VI	-	2.75353	1.15279	2.68586	1.10024	TTG	ATG	TTG	VLLELNEKGLMLKD
YHR146W_391607	VIII	+	2.75323	0.733269	2.68558	0.703564	AAA	CAG	ACA	KKQTVKAPKKQTAS
YNR016C_657360	XIV	-	2.75313	-0.831063	2.68549	-0.775599	TTT	ACA	AGA	KTSPLDKRFFTRGI
YGL125W_273491	VII	+	2.75246	2.71791	2.68485	2.58016	CGT	AAA	AAC	PWRKSLNPKRKNEE
YNL327W_26471	XIV	+	2.75232	2.74178	2.68472	2.60272	ATT	ATG	AGT	ISTLETPTVIMSTD
YMR300C_866068	XIII	-	2.75226	1.96077	2.68465	1.86423	ACA	TTT	ATC	FVKNRYVGRTFIMP
YAR002C-A_154487	I	-	2.75216	0.173154	2.68456	0.173944	ACT	TTT	GAT	FGVLIDIEETFDDN
YGR204W_906425	VII	+	2.75207	0.504001	2.68448	0.486778	CGG	TCC	GTT	KANVTIEGSRSVVI
YOR294W_868516	XV	+	2.75199	0.628234	2.6844	0.604247	CAG	TTA	CTA	IKSLTRDNVQLLIN
YGL122C_280241	VII	-	2.75192	0.51809	2.68434	0.500101	ATG	ATG	AAT	AENIVSKIRMMNAQ
YML052W_171262	XIII	+	2.75178	1.27379	2.6842	1.21466	TTC	TTC	ACT	TENQPKGINFFTIR
YDR172W_809544	IV	+	2.75156	0.680992	2.68399	0.654134	AAG	ATG	GAT	VNKMVVVVNKMDDP
YBL036C_150689	II	-	2.75147	0.788513	2.6839	0.755801	AAG	TTG	AAT	FLSEECKYIKLNGL
YKR052C_533080	XI	-	2.75128	0.22876	2.68372	0.226523	GGT	ACC	ATT	HQPMKTALSGTIAT
YIL008W_342604	IX	+	2.75106	-0.881306	2.68352	-0.823107	AAA	ATT	AAG	AIFGKQRVHKIKMD
YLL026W_89351	XII	+	2.75043	1.46208	2.68292	1.3927	TTG	TTC	AGT	VPTILQGAKLFSLD
YDR188W_837251	IV	+	2.75039	0.339816	2.68288	0.331532	ATC	ATC	GAC	KFVDAKLKKIIDLK
YBR068C_374553	II	-	2.75007	1.95099	2.68257	1.85499	ATT	GTT	CCA	LAASIHGVKIVPHI
YDR353W_1183994	IV	+	2.75	0.853483	2.68251	0.817233	AAA	AAG	AAT	LNALRIKNTKKNEE
YMR309C_894868	XIII	-	2.74993	2.33157	2.68244	2.21485	GAT	TTG	AAG	DAVNNTQQADLKNK
YDR232W_928600	IV	+	2.74977	0.583686	2.68229	0.562126	TAC	CAA	CGT	MAGATAAIRYQRCH
YKL100C_253756	XI	-	2.74893	-0.299905	2.6815	-0.27336	GAT	CTC	AGT	DDEEFVQEEDLSDS
YLR321C_777798	XII	-	2.74871	-1.10405	2.68128	-1.03372	ACA	AAC	GAA	YISNFHNRLTNEDD
YDR055W_564228	IV	+	2.74854	0.453889	2.68113	0.439395	ATC	AAC	AAC	QKINSSLGFINNSI
YHR064C_226604	VIII	-	2.74768	0.114135	2.68031	0.118139	GCT	TTA	TTA	VQFINEPSAALLAH
YPL226W_122648	XVI	+	2.74754	-0.772801	2.68018	-0.720509	ATA	AGA	GAA	MAALSVVDRIREDS
YKL212W_35505	XI	+	2.74726	0.764479	2.67991	0.733075	GTC	GTG	CAC	LPVKEGYESVVHAL
YNL066W_502756	XIV	+	2.74723	0.531593	2.67988	0.512868	GCT	AAG	TTT	CTVSVTAGKAKFVL
YEL042W_74247	V	+	2.74719	0.544552	2.67984	0.525122	ATT	AAG	GCA	LKVAMNYVPIKARS
YDR368W_1214023	IV	+	2.74681	1.18153	2.67948	1.12742	ATT	GCA	GCT	VDNNGYHSVIAALK
YCR093W_280752	III	+	2.7464	1.84173	2.67909	1.75168	GGG	TCT	CAG	LLLSEILSPGSQNL
YGL238W_51615	VII	+	2.74628	-1.75045	2.67898	-1.64493	GCA	CCA	AAT	IKPLAQPLLAPNVW
YJR137C_680762	X	-	2.74613	1.99812	2.67883	1.89955	GCT	GTT	GAT	WEALGVSGAAVDDE
YER122C_403986	V	-	2.74612	0.813999	2.67883	0.779899	GCT	AAG	AAA	AKTKYTSPVAKKYK
YBL024W_172947	II	+	2.74598	1.06336	2.67869	1.01568	TTA	GTT	GTT	EQFAKTQRFLVVEN
YPL160W_248924	XVI	+	2.74587	0.869179	2.67858	0.832074	ATG	ACA	GAT	GPLGISADQMTDEV
YCR034W_191467	III	+	2.74581	0.539786	2.67853	0.520615	ATT	TCA	TTT	IISSYLVLFISFYI
YDR394W_1262310	IV	+	2.74547	0.992585	2.67821	0.948762	CTA	TTA	TAT	IGIDPPRGVLLYGP
YHR132C_369056	VIII	-	2.74435	-0.403945	2.67715	-0.371735	AGG	ACT	CAT	DRLWRKNRQRTHVP
YIL123W_128246	IX	+	2.74417	3.24814	2.67698	3.08151	CAA	CAT	AAG	VDVHQEDAHQHKRA
YER091C_341060	V	-	2.74411	1.36383	2.67691	1.2998	GTT	GTT	GTG	SFATQKLDEVVVIT
YDR035W_522244	IV	+	2.74405	-0.222269	2.67686	-0.199951	GTT	GAA	AAA	ISREMFIKLVEKLP
YCR087C-A_264407	III	-	2.7437	-0.285495	2.67652	-0.259734	GAA	AAG	CAT	NDTVPKKNTEKHYY
YMR205C_672249	XIII	-	2.74325	-0.00898883	2.6761	0.00171788	GCT	GAA	GCC	ATKLAEVITAEADG
YBL058W_111520	II	+	2.7428	3.56964	2.67567	3.38551	TCT	GAA	TTT	SHNIAVQYLSEFGD
YMR012W_294937	XIII	+	2.74272	-0.268194	2.6756	-0.243375	ACC	AAC	AAT	SSNSKSKNKTNNKK
YFL041W_49498	VI	+	2.74272	0.430426	2.67559	0.417209	GAG	CAG	GTA	TYLYNFTVPEQVGT
YCR053W_217617	III	+	2.74228	0.245223	2.67518	0.242089	ATT	TTG	GAC	LAIATNENDILDRF
YOR340C_959957	XV	-	2.74226	0.633479	2.67516	0.609207	AAC	AAC	AAA	HLNPLVMKYNNKVG
YKL192C_80252	XI	-	2.74193	0.0868937	2.67485	0.0923802	GAA	GAA	TTT	TVELLVAIEEEFDI
YMR296C_860738	XIII	-	2.74189	1.61943	2.67481	1.54148	CAT	CAT	GAC	FIVSYIKKSHHDDP
YMR217W_702785	XIII	+	2.74186	-0.823597	2.67478	-0.76854	TTC	CTG	TTA	KPKDGKEIQFLLQG
YER006W_163679	V	+	2.7414	1.2137	2.67435	1.15784	GTT	ACT	ACC	ACPVGNEAGVTTSL
YOL059W_217953	XV	+	2.74129	1.90359	2.67424	1.81017	TTC	CAC	GTC	LKLLFHRPYFHVNV
YBR187W_603323	II	+	2.74102	-1.0978	2.67398	-1.02782	GTT	ATT	GGT	DYWYVIAGAVIGHA
YOR168W_651600	XV	+	2.74091	-1.55097	2.67388	-1.45631	GAA	GAT	AAG	VKNSEFYVEEDKDS
YNR003C_634847	XIV	-	2.74091	2.00266	2.67387	1.90384	ATG	TTG	TAC	VKFPTRKIYMLYSL
YGR116W_720600	VII	+	2.7399	-0.442665	2.67292	-0.408348	GAT	GAT	GAT	KVQEGFIVNDDDEN
YER110C_379715	V	-	2.73947	1.49025	2.67251	1.41933	TCT	ATG	CTA	IIIMDNGDSSMLEA
YNL141W_359958	XIV	+	2.7394	0.290881	2.67244	0.285262	GGT	TTC	CAA	GISIETVTKGFQRA
YBL069W_91655	II	+	2.73912	-1.41352	2.67218	-1.32635	GGT	GGT	TAC	KFDVVLDFVGGYDI
YNR018W_664614	XIV	+	2.73875	-0.253312	2.67183	-0.229303	AAC	AAG	TAT	DKFVEGLSNNKYKI
YBR143C_532041	II	-	2.73793	0.974546	2.67105	0.931705	CAA	AAA	ATG	PPKGQIPLYQKMLT
YJL080C_287237	X	-	2.73777	-0.15048	2.67089	-0.13207	GAG	AAG	TTT	KGSNLQQIREKFAC
YJL130C_168641	X	-	2.73738	0.55827	2.67053	0.538093	AAA	ATT	ACA	ATAKIGKALKITGP
YIL074C_221158	IX	-	2.73697	1.95705	2.67014	1.86072	TCT	GTT	AAT	IAYLMADISSVNQS
YNL075W_486275	XIV	+	2.73696	0.442451	2.67013	0.42858	ACT	TTT	GCG	PKKDSERVITFANR
YIL109C_158125	IX	-	2.73687	-0.78326	2.67004	-0.730399	GTG	CAA	GAT	DARVLINKSVQDIL
YDR063W_578788	IV	+	2.73637	1.43289	2.66957	1.36509	GAG	ATA	ATT	IKIEPKPSYEIIVD
YMR184W_628263	XIII	+	2.73628	0.331125	2.66948	0.323315	ACA	GTT	TTG	EVPGYNDCPTVLFS
YHR008C_123491	VIII	-	2.73607	2.67137	2.66928	2.53615	GAC	TTG	AAG	ARRTKVTLPDLKWD
YOR285W_849955	XV	+	2.73601	1.05287	2.66922	1.00577	GCT	CAA	AAA	CASGKRGGEAQKVA
YBR086C_422204	II	-	2.73597	-0.0586558	2.66918	-0.045245	TTC	GTA	GAA	VLTVIYNKYFVEPM
YCL045C_44946	III	-	2.73572	1.62169	2.66895	1.54362	AAG	AAA	AAA	KPAEEMAKDKKKEF
YER036C_224791	V	-	2.73571	1.06909	2.66894	1.0211	CCT	GAG	CAT	ALATREYPIPEHID
YEL055C_51260	V	-	2.73556	-1.00896	2.6688	-0.94381	ACG	AAC	GAG	GQRPKGLESTNEFL
YLR259C_663892	XII	-	2.73547	1.05563	2.66871	1.00837	CAA	ATC	AAA	KEAIQERIEQIKGS
YNL104C_426181	XIV	-	2.73531	1.2186	2.66856	1.16247	ACT	AAG	GAT	EATKLVRKLTKDDP
YOR254C_806693	XV	-	2.73501	-0.501465	2.66827	-0.463946	AGG	ATT	AAT	WILVAILLQRINSN
YDL181W_135232	IV	+	2.73476	0.50557	2.66804	0.488262	GCC	GCA	AGG	RSLQLQRGVAARFY
YBR286W_776070	II	+	2.7346	1.55115	2.66788	1.47692	GAA	AAG	AAT	PAGGIATGAEKNNV
YHR200W_499468	VIII	+	2.73448	-0.0758413	2.66777	-0.0614949	AAA	ACA	CTG	SRDELIRLAKTLKK
YKL120W_217835	XI	+	2.73421	0.761679	2.66751	0.730428	AAA	ATT	GGT	RLQSYSEFIKIGEQ
YHR019C_143003	VIII	-	2.73408	2.91612	2.66739	2.76757	CTG	TAC	GGT	DLTLESTVTLYGTI
YBL030C_163655	II	-	2.73373	0.183921	2.66706	0.184125	GCC	ATG	TTT	NFAFKDKIKAMFGF
YOR341W_965615	XV	+	2.73366	0.103345	2.66699	0.107935	TCT	AAT	GAT	AFIDVDGITSNDVA
YML115C_41512	XIII	-	2.73339	0.971546	2.66674	0.928869	ACG	CAA	AAT	LSGMGIGVSTQNGR
YNL287W_94531	XIV	+	2.7333	0.821422	2.66665	0.786918	GTT	TTC	AAC	DELPCEEVAVFNIQ
YML105C_58501	XIII	-	2.7331	0.00586735	2.66646	0.0157652	AAC	AAC	AAT	PGTNNNSNSNNNSS
YKL210W_39381	XI	+	2.73304	3.765	2.66641	3.57023	TTG	GCA	GAC	TVFDPEPVQLADLS
YKL210W_40674	XI	+	2.73304	3.42515	2.66641	3.24889	GCT	ATG	AAC	SEVAAEAVCAMNPD
YKL210W_41958	XI	+	2.73304	0.969469	2.66641	0.926904	GAT	ATC	AAG	KYDKIWDRFDIKGD
YER073W_304305	V	+	2.73302	1.10847	2.66638	1.05834	AAA	GCT	TTT	VDEAVAAAKKAFET
YAL038W_72979	I	+	2.73234	4.02351	2.66574	3.81467	ATC	ATT	GTC	AVFEQKAKAIIVLS
YJL121C_190601	X	-	2.73214	-1.04039	2.66555	-0.973526	TTC	ATG	GAA	VEPGFGGQKFMEDM
YHR146W_391028	VIII	+	2.73175	2.46335	2.66518	2.33945	GAA	TTG	AAT	TEIRDVDARELNER
YMR145C_556331	XIII	-	2.73131	0.716745	2.66476	0.68794	ATT	TTG	CAA	RNLLEDKKVILQKV
YOL092W_144254	XV	+	2.73107	1.75264	2.66454	1.66744	TCT	GGG	TCC	LNRSTLSGISGSIS
YNL287W_92683	XIV	+	2.73047	-0.026575	2.66397	-0.0149108	CAT	TTC	TCT	KMALLKLVRHFSEN
YDL055C_355778	IV	-	2.7297	2.95718	2.66323	2.8064	GTC	TTG	GGT	QWCRLEGVTVLGDD
YIL157C_47365	IX	-	2.72943	-0.518889	2.66297	-0.480421	AGA	ATT	GAC	VLKDKNRPLRIDRE
YDL095W_287616	IV	+	2.7293	0.0565937	2.66285	0.0637298	ATT	CTG	TTG	NSYVTISRYILLDA
YJR109C_629827	X	-	2.72859	-0.502858	2.66217	-0.465263	GAC	ATA	AAA	KLRELFQEYDIKAV
YML130C_12718	XIII	-	2.72832	-0.142077	2.66192	-0.124125	CAA	ACC	AGT	ECKFLDQLCQTSKK
YMR250W_772321	XIII	+	2.7281	0.505158	2.66171	0.487873	GCA	CAG	TTG	FRSEMKLDLAQLLI
YER090W_339442	V	+	2.72745	1.37851	2.66109	1.31368	GAA	TTG	TGG	NHSTIVQAEELWAD
YPL177C_213860	XVI	-	2.72661	-0.581054	2.6603	-0.539202	AAA	CGG	AGT	IQVLFNSIEKRSMP
YNL244C_187274	XIV	-	2.72644	2.32281	2.66014	2.20656	GAA	ATG	GGG	CNGNIVKDPEMGEI
YLL028W_85955	XII	+	2.72641	-0.39638	2.6601	-0.364582	ATT	TAC	AAC	VEPLLLFVTIYNSF
YNR016C_661167	XIV	-	2.72617	2.26847	2.65988	2.15519	GGT	ATT	GCC	ISKILIANNGIAAV
YDR233C_930312	IV	-	2.72532	0.892925	2.65907	0.854528	CAA	CAA	CAA	AQHSQAQQQQQQKS
YPL234C_105005	XVI	-	2.72492	0.909141	2.6587	0.869861	TCT	GAA	GTT	VGIVLILIFSEVLG
YLR286C_710082	XII	-	2.72487	1.35644	2.65864	1.2928	CCA	ACC	GAT	LLFTQFLLLPTDAF
YHR008C_123533	VIII	-	2.72474	1.54692	2.65852	1.47292	TTG	CTC	TCC	NLTKKGGLSLLSTT
YHR043C_192846	VIII	-	2.72449	1.15846	2.65828	1.10561	GAG	AAC	GGT	TQVSVVKNNENGIV
YGR173W_844804	VII	+	2.72442	0.68775	2.65822	0.660524	TCC	ACT	ATT	DDPLVVRNNSTIGD
YHR025W_160487	VIII	+	2.72437	1.365	2.65817	1.3009	GAT	GGT	GCT	SWKLLEPAYDGASV
YKL178C_114057	XI	-	2.72382	0.757568	2.65765	0.72654	GAC	GTT	AGG	LFVFYKKRKDVRDI
YMR108W_484821	XIII	+	2.72355	2.38148	2.65739	2.26204	TTG	GTC	GAT	ATSGRPGPVLVDLP
YNL247W_183024	XIV	+	2.72334	-0.939989	2.65719	-0.878595	ATT	CCG	CAA	SLTRSKVEFIPQSG
YIL094C_186906	IX	-	2.72307	1.78417	2.65694	1.69725	ATT	GTG	GAT	YGQIKYNEQIVDSM
YJL080C_285788	X	-	2.72282	0.0719125	2.6567	0.0782146	ATT	GCC	AAG	TAVKLIKERIAKAP
YLR438W_1013043	XII	+	2.72281	-0.124345	2.65669	-0.107358	AAG	ATC	AGA	NVASGHSVHKIRYG
YBR092C_429035	II	-	2.72267	0.405742	2.65656	0.393869	CCC	CTC	GGA	AALVNAGTIPLGEL
YJL173C_96373	X	-	2.72255	2.31811	2.65644	2.20212	GTT	GAA	ATG	TISSKNGSEVEMIT
YPR041W_649522	XVI	+	2.7225	1.14927	2.65639	1.09691	TAT	AAG	AAG	ENLPSDVELYKKAA
YDR062W_576545	IV	+	2.72219	0.531165	2.6561	0.512464	AAA	GAA	AAT	PEELPDDIQKENEY
YLL018C_110300	XII	-	2.72182	-0.583168	2.65575	-0.5412	ACC	GAA	AAT	EIGDFEDLSTENEK
YOR254C_805442	XV	-	2.72175	-0.301528	2.65568	-0.274894	CTT	CAA	ACG	VSSQKDGKILQTPI
YPL028W_499121	XVI	+	2.72164	-2.14527	2.65558	-2.01825	AAG	GTT	AAT	TKILKLDPSKVNVY
YIL021W_312982	IX	+	2.72154	2.71204	2.65548	2.57461	GAT	TTG	GCT	NVDFILSNVDLAMA
YCL035C_60951	III	-	2.72107	2.03959	2.65503	1.93877	AGA	ACC	GTG	AALYEINGQRTVPN
YOR150W_612271	XV	+	2.72106	0.287078	2.65502	0.281665	ACA	ATG	AAC	GRPGQLKLQTMNKV
YNR016C_659172	XIV	-	2.72071	2.1283	2.6547	2.02264	GTT	ATG	AAA	KGQPYAEIEVMKMQ
YBR234C_686241	II	-	2.72067	-0.40324	2.65466	-0.371068	GCA	CCA	AAT	NRAATSVTWAPNGY
YGL077C_362818	VII	-	2.7204	0.444641	2.6544	0.43065	ACT	TGG	CAG	SFGCVIACHTWQAR
YBR127C_492756	II	-	2.72019	2.528	2.6542	2.40058	AAT	GTG	AAG	NKKAVEQGFNVKPR
YIL119C_137223	IX	-	2.7201	1.14536	2.65412	1.09321	TCG	CAA	AAA	FVNGNIILKSQKTL
YNL108C_419262	XIV	-	2.72007	-0.447309	2.65409	-0.412738	GAG	CCC	ATT	NLLKFSSAKEPIDN
YPL243W_90037	XVI	+	2.7198	-1.09308	2.65383	-1.02335	ACA	GTG	ATT	GGSLGKYDLTVIEK
YML074C_120964	XIII	-	2.71979	0.408662	2.65382	0.39663	GAA	TCC	GTC	DDDEDDEFQESVLL
YCL045C_46008	III	-	2.71978	1.93719	2.65381	1.84194	TTC	GCC	AAA	TTVSDLKFGFAKIL
YFL004W_133123	VI	+	2.71965	-0.1422	2.65369	-0.124241	CCA	ATT	AGA	KEDSFDRERPIRDP
YCL030C_67865	III	-	2.71957	0.061391	2.65361	0.068266	CTA	GTT	GTC	DRPDGLYTTLVVDQ
YER094C_348776	V	-	2.719	0.837488	2.65307	0.802109	ATC	ATC	AAG	LSGWGAVVYIIKKD
YMR043W_354713	XIII	+	2.719	1.07682	2.65307	1.02841	CCG	CAA	CAA	AAYQQYFQEPQQGQ
YNL138W_367277	XIV	+	2.71864	2.41729	2.65273	2.2959	TGG	GTT	GCA	LSEGAPLFSWVAVD
YDR368W_1214476	IV	+	2.7184	-0.995772	2.6525	-0.931341	ACT	AAT	CAA	SPNNKVVPATNQIE
YBR086C_422456	II	-	2.71839	0.433197	2.6525	0.41983	ATT	GAG	TTT	LSKYSSFSTIEFLQ
YER006W_163307	V	+	2.71795	0.99131	2.65207	0.947556	AAG	GTG	GAA	RDPESTRSRKVEEA
YKR092C_613447	XI	-	2.71763	-0.654243	2.65177	-0.608406	AAA	ACT	GAA	EDAKETKKAKTEPE
YIL109C_157786	IX	-	2.71724	-0.336387	2.6514	-0.307855	TCG	TTG	TTT	LPQPINATSSLFER
YPL265W_42638	XVI	+	2.71717	-0.364309	2.65133	-0.334257	ATC	ACC	GGG	GHKFDYKTFITGYI
YLR250W_640871	XII	+	2.71678	0.112805	2.65096	0.116881	GAA	CAT	GAA	VKVVHKEDIEHELL
YOL155C_29134	XV	-	2.71597	0.689771	2.65019	0.662435	GCT	ACT	GTT	TVSPKTYTTATVTQ
YPL187W_193743	XVI	+	2.71564	1.93357	2.64988	1.83852	CAA	ATT	CCG	NTTTEDETAQIPAE
YNL189W_284379	XIV	+	2.71553	-0.185491	2.64977	-0.165174	CAG	GTC	GAA	ELRRRRDTQQVELR
YGL234W_56814	VII	+	2.71504	1.38731	2.64931	1.322	GCT	TTC	TCC	KAAQLEASKAFSKR
YBR249C_716947	II	-	2.71477	0.470201	2.64905	0.454819	GAA	ACT	ACT	SITDACIGWETTED
YGR026W_533464	VII	+	2.71429	0.325305	2.64859	0.317812	AAA	ATG	AAC	MILSYLHLTKMNYE
YDR120C_692745	IV	-	2.7136	-0.177583	2.64794	-0.157697	GAA	TCT	ATA	ANDLLPEAVESIKR
YCR088W_266822	III	+	2.7136	0.219042	2.64794	0.217333	AGC	AAT	TAT	KDGSKGLFPSNYVS
YJR073C_572581	X	-	2.71299	0.565263	2.64737	0.544706	TAC	AAG	CTG	GQVLVLSSMYKLGI
YER148W_465812	V	+	2.71273	-0.681347	2.64711	-0.634034	ATA	CGT	CTA	VGSCDVKFPIRLEG
YLR292C_720166	XII	-	2.71187	-0.931552	2.6463	-0.870617	AAG	AAT	TTA	IKGLFESGMKNLQQ
YDR172W_808965	IV	+	2.71167	1.11436	2.6461	1.0639	AAG	GTA	GAA	KTEEKSELPKVEDL
YBR177C_585376	II	-	2.71147	0.313686	2.64592	0.306825	GGC	GAT	AAA	MLANYLGEEGDKSP
YOR153W_620916	XV	+	2.71146	-0.0388588	2.64591	-0.0265258	AAT	ACA	TCT	ALKTQADISNTSAT
YDL171C_154320	IV	-	2.71144	-0.406374	2.64589	-0.374032	GTT	CAA	AAA	VIPIENSLVVQKGK
YGL055W_398873	VII	+	2.71141	1.20409	2.64586	1.14875	GAA	AAG	GAC	KKSNLDRLLEKDNQ
YML072C_127297	XIII	-	2.71114	0.359674	2.6456	0.350309	GCT	GAA	TTA	SMTGSLSPCAELFI
YOR176W_663492	XV	+	2.71096	-1.48672	2.64543	-1.39556	TCT	AAT	CAA	SHLQSNQLYSNQLP
YCL045C_45087	III	-	2.71085	-0.0363345	2.64533	-0.0241389	AAA	ACA	ATG	KQFIFPEIIKTMSI
YER029C_212976	V	-	2.71046	-1.18102	2.64496	-1.1065	GAT	TCA	AAA	QLDKLRPRKDSKDG
YJR143C_700539	X	-	2.7103	1.89259	2.64481	1.79977	TTG	AAG	TAC	STKDVDDPSLKYTK
YOR271C_831436	XV	-	2.71025	-0.144566	2.64476	-0.126477	ATG	AGA	GGC	SAGIVNVFLMRGNE
YLR175W_507555	XII	+	2.70998	1.75413	2.6445	1.66884	GAG	GAA	AAG	KRKSEDGDSEEKKS
YIR012W_379379	IX	+	2.70989	0.516918	2.64442	0.498992	TCT	ACA	GTG	NNGGAILHLSTVIE
YOR248W_798219	XV	+	2.70974	-0.309034	2.64428	-0.281992	CTG	TCA	CCG	PQIRLHNTLLSPVH
YHR188C_482385	VIII	-	2.70956	0.92439	2.64411	0.88428	GCT	AAT	ACG	HLEFTMLIPANTDI
YDR210W_871127	IV	+	2.70869	0.48644	2.64328	0.470173	TAT	CAA	CAA	QQGPPQQGYYQQGP
YOL092W_144884	XV	+	2.70835	0.477632	2.64296	0.461845	AGA	ATT	CCT	LSALLYLGSRIPQI
YBR029C_297058	II	-	2.70826	2.08522	2.64287	1.98191	GTT	AAT	GAT	FLLPCGLVIVNDIF
YKL165C_140496	XI	-	2.70773	1.6448	2.64237	1.56547	ACT	TTT	GAT	VGDGLRADTTFDKV
YPL154C_260334	XVI	-	2.7077	0.00814483	2.64234	0.0179187	TTG	GGT	TTG	FAFGKFDGILGLGY
YMR308C_890508	XIII	-	2.70742	-2.13605	2.64207	-2.00954	AAG	GAA	AAA	ATLIGFAVGKEKFH
YPL127C_308968	XVI	-	2.70736	-0.404134	2.64201	-0.371914	TCC	TCC	AAG	LKKYVKDTFSSKLK
YHR027C_163958	VIII	-	2.70736	1.66584	2.64201	1.58536	GTT	GCA	TGT	TFQRVCQYMVACVP
YOL094C_142435	XV	-	2.70726	0.0694324	2.64192	0.0758696	GAT	GGT	AAC	IDRLQQIAKDGNMP
YPR159W_858434	XVI	+	2.7069	0.643556	2.64158	0.618735	AAC	ACT	GAA	FTGAIDHESNTEEV
YLR378C_876875	XII	-	2.70689	1.37768	2.64157	1.31289	CTT	TTA	CAA	IFQFLQGTQLLQIR
YGL125W_272687	VII	+	2.70666	1.88784	2.64135	1.79527	AAT	GCA	GGC	LPQFIDITWNAGGG
YPR113W_752838	XVI	+	2.70606	0.00144486	2.64078	0.0115835	AAC	GTT	GTC	PGYVFKQTANVVQL
YOR176W_662748	XV	+	2.70606	0.54981	2.64078	0.530094	TGT	AAA	ATC	WSEYQATEVCKILD
YDL132W_224480	IV	+	2.70601	-0.932772	2.64073	-0.87177	TGT	GTG	AAC	EVYTAIYNYCVNKS
YBR041W_318373	II	+	2.70576	0.0733026	2.6405	0.079529	CTA	TTT	GGT	TPIQKSLGYLFGNY
YOR327C_930790	XV	-	2.70547	-0.435662	2.64022	-0.401725	TTC	TTA	GTT	KDLKMRMCLFLVVI
YDL171C_155586	IV	-	2.70529	-0.178964	2.64005	-0.159003	GAA	GGT	GGG	NFDPLEEAYEGGTI
YNL066W_501910	XIV	+	2.70521	1.18735	2.63998	1.13292	ACA	TCT	GGG	TSESSVPISTSGSA
YGR157W_802727	VII	+	2.70477	1.87345	2.63955	1.78167	AGA	ATT	GCT	FFLVQYLFWRIAYN
YPR181C_898848	XVI	-	2.70445	1.37734	2.63925	1.31257	CTT	TTA	CAG	GSALNIASLLLQGC
YNR035C_693297	XIV	-	2.70408	1.59842	2.6389	1.52162	CAA	AGT	AGA	LYQPPKVAEQSRRF
YER089C_336656	V	-	2.70395	0.294582	2.63878	0.288761	GAG	TTT	GTA	EHSLDYDRDEFVIL
YPL274W_23585	XVI	+	2.70363	-0.61772	2.63847	-0.573872	TTT	GCT	CTG	GVRGFAETEFALSI
YLR058C_258165	XII	-	2.70317	1.04262	2.63804	0.996072	AGA	ATT	GTT	RGMGEEDFHRIVQY
YER143W_456570	V	+	2.70296	-1.71527	2.63783	-1.61167	GAT	GCT	GCT	GKISNSIQTDAATL
YJR065C_558552	X	-	2.70278	0.781577	2.63767	0.749242	TTA	ACT	GGT	TSSKVTDRSLTGTV
YNL190W_282952	XIV	+	2.70173	1.306	2.63666	1.24511	AAA	TTG	TTT	PGPSNFNSIKLFGV
YPL145C_278688	XVI	-	2.70133	-0.134398	2.63629	-0.116864	AAA	ACT	GAA	GDFNLIAKTKTELE
YBR212W_648839	II	+	2.7013	0.455238	2.63626	0.44067	AGC	AAC	ATG	TANNLIQNNSNMLP
YDR483W_1421840	IV	+	2.70128	0.244824	2.63624	0.241712	TCT	GGG	TTT	SYRHMCRYQSGFFW
YNL079C_478622	XIV	-	2.70086	0.694455	2.63585	0.666864	GTC	AAG	TAC	WERKNEELTVKYED
YOL059W_217293	XV	+	2.70065	-0.996876	2.63564	-0.932385	AAA	CAG	CAC	SKMTAHTNIKQHKH
YFL037W_57268	VI	+	2.70015	1.44828	2.63517	1.37965	CTT	ACC	GTT	AADPRNGRYLTVAA
YOL064C_206690	XV	-	2.69969	0.299842	2.63473	0.293735	GCC	TTA	ATT	RGEQFAVCLALIVD
YMR205C_672927	XIII	-	2.69945	2.65277	2.6345	2.51856	TGT	ATG	TCC	SAVYSMATYCMSQG
YLR410W_939568	XII	+	2.69913	0.0109662	2.6342	0.0205865	CTA	CAA	AAC	DFDLLNKSILQNIK
YHR190W_484979	VIII	+	2.69746	1.69266	2.63262	1.61072	CTG	TTG	AAC	SPYLLHCFELLNLT
YGR132C_755735	VII	-	2.69741	-0.828458	2.63257	-0.773136	TTA	TTG	ATT	ALAKVGDGLLLIRR
YGR264C_1021376	VII	-	2.69705	0.842654	2.63223	0.806993	AAA	AAG	CAT	KVHNAVALAKKHVP
YMR203W_668944	XIII	+	2.69673	0.227921	2.63192	0.225729	TCT	AAG	GTC	NYGWDKKNISKVNL
YGL026C_446627	VII	-	2.69663	-0.090142	2.63183	-0.0750169	AAA	TTA	TTA	TDAQALLGFKLLSQ
YPL163C_242295	XVI	-	2.69623	0.141038	2.63145	0.143576	CAG	ATT	TCC	TESANEKAEQISTS
YLR304C_735676	XII	-	2.69576	-0.439061	2.631	-0.40494	AAC	AAG	AAG	YMIGAINAENKKAN
YHR170W_444382	VIII	+	2.6957	0.00943784	2.63094	0.0191413	GTG	GAT	ACC	QLILKHNAHVDTIS
YOR007C_339879	XV	-	2.69546	1.24679	2.63071	1.18913	TCT	TTA	AAT	KEISEDGADSLNVA
YOL139C_60721	XV	-	2.69534	0.0106043	2.6306	0.0202443	GTT	AGA	CCT	SDYHVFRNDVRPEW
YDL182W_134492	IV	+	2.69521	0.58002	2.63048	0.558659	CAG	TTG	AAC	WNAIKARVDQLNLN
YOR056C_430456	XV	-	2.69497	-0.115738	2.63025	-0.099219	GAA	AAT	GTG	KGHVHSKPQENVIL
YPR124W_786585	XVI	+	2.69487	-0.547186	2.63015	-0.507178	GGA	ATG	AAC	SGMDMDMSMGMNYY
YER122C_403926	V	-	2.69459	0.692984	2.62989	0.665472	TCA	GAA	TTA	VQKDMELYPSELVL
YJR001W_438184	X	+	2.69444	1.11189	2.62974	1.06157	ACG	GAG	GGA	DEITKNVLLTEGYP
YOR065W_447474	XV	+	2.69438	1.01877	2.62969	0.973518	AGG	ACC	CTC	SNLSKRWAQRTLSK
YOL123W_88746	XV	+	2.69327	2.36623	2.62864	2.24762	TGT	CAG	AAT	DSADAVDRVCQNKF
YGL222C_80847	VII	-	2.69318	-1.49642	2.62855	-1.40473	GAT	ACT	CGT	ETPRQNNKDDTRLL
YGL008C_480362	VII	-	2.69287	1.37248	2.62826	1.30797	GCT	ATA	GGT	MSIILGIVLAIGSW
YJL080C_288458	X	-	2.69244	1.23856	2.62785	1.18135	GAA	GAA	ACC	KAKILAIVKEETKN
YLR314C_762940	XII	-	2.69227	-0.161987	2.62769	-0.14295	AAG	ATA	CTA	MEELKERTSKILYE
YPL240C_96708	XVI	-	2.69221	2.25488	2.62763	2.14233	ACT	GTC	AAG	VDEGGAQDKTVKDL
YKL212W_36381	XI	+	2.6922	1.53791	2.62762	1.46439	AAA	TTT	TCC	KGLKYAQSPKFSKP
YGL157W_209965	VII	+	2.69214	0.319117	2.62756	0.31196	AAA	CTA	CTG	CKFDNSKTKKLLGF
YGL084C_351911	VII	-	2.69195	-0.708553	2.62738	-0.65976	TTG	AGG	TTT	VLYSTNITKLRFDL
YHR020W_146023	VIII	+	2.69187	1.55879	2.62731	1.48414	CGT	ATT	GCT	EGQKCIKCERIAVN
YGL231C_63260	VII	-	2.69185	1.24873	2.62729	1.19096	TCA	ACA	AGG	LSGPIKAIFSTRSA
YML010W_247745	XIII	+	2.69163	1.95328	2.62707	1.85715	GTG	GTT	CCG	HDQQFADPVVVPQS
YFL004W_132439	VI	+	2.69108	2.12083	2.62656	2.01558	GTT	CAT	AAT	MNFRSFKFWVHNDN
YBR096W_436191	II	+	2.69107	1.17736	2.62655	1.12348	AAT	GAA	TAT	TENIKKLEKNEYGC
YFR006W_156876	VI	+	2.69086	1.2317	2.62635	1.17486	TGT	CAG	ATT	YEIESIRKACQISD
YPL160W_248684	XVI	+	2.69072	2.22673	2.62622	2.11572	GGG	ATG	CAA	KKQAIECLEGMQLF
YMR295C_858797	XIII	-	2.69062	-0.172201	2.62611	-0.152608	GAT	GAC	AAG	RASDVKISEDDKAR
YMR295C_858695	XIII	-	2.69062	0.97285	2.62611	0.930101	CAC	GAC	AAC	PFEQAADTFHDNMN
YER049W_253146	V	+	2.69058	1.21233	2.62608	1.15654	GAC	CTA	GCT	NFDAELALIDLAVF
YLR208W_559652	XII	+	2.6905	3.27855	2.626	3.11027	AAG	ATC	TTT	ATCSSDKTIKIFEV
YLR342W_812966	XII	+	2.69045	-2.10957	2.62596	-1.9845	CTA	GAA	AAG	GNAEGLERELEKMA
YDL145C_197141	IV	-	2.69025	-0.528706	2.62577	-0.489704	AAG	CAA	ATC	NQLFFVNAEKQIQS
YGL100W_313662	VII	+	2.68998	-1.44621	2.62551	-1.35725	TCT	GAC	CTA	LRLYDALEPSDLRS
YOR020C_370658	XV	-	2.6897	1.06418	2.62525	1.01646	AAT	AAG	GTT	GPGFTDANGNKVVP
YAL036C_75495	I	-	2.68954	-0.276836	2.62509	-0.251547	GCT	GAG	ATT	VMSEYRINSAEIAF
YLR197W_546180	XII	+	2.68872	-1.59572	2.62431	-1.49862	GGT	TCA	AGA	KVKLQQDDIGSRLK
YLR197W_546849	XII	+	2.68872	0.951176	2.62431	0.909607	GTC	ATT	GAC	NEDSGIAQRVIDNA
YKL054C_338534	XI	-	2.68865	0.908955	2.62424	0.869685	CCT	GCT	AAG	VTRWDEVKKPAKKE
YDR127W_704987	IV	+	2.68722	0.660106	2.62289	0.634385	GTC	CTT	GTA	IGAFWQPKFVLVDI
YNL153C_345860	XIV	-	2.68672	0.0500169	2.62241	0.0575111	GTG	CAA	TAC	IELIDEDEPVQYKV
YGL068W_375227	VII	+	2.68564	0.625617	2.62138	0.601773	GTA	AGG	CCA	TTAPSHKDDVRPVD
YGR192C_883204	VII	-	2.68511	1.06144	2.62088	1.01386	TCC	GGT	AAC	KDWRGGRTASGNII
YHR020W_144724	VIII	+	2.68478	1.06575	2.62058	1.01794	GGT	GTA	CAA	WFDDKIKAIGVQNA
YGL150C_225504	VII	-	2.68423	0.0483726	2.62005	0.0559563	GCA	GGC	AAG	DISDFSKTTAGKSA
YHR163W_424440	VIII	+	2.6838	1.21842	2.61964	1.16231	GAA	GCT	TTT	EKTSWFVNEEAFGK
YMR083W_435522	XIII	+	2.68378	1.5243	2.61962	1.45153	GTA	TTC	ATC	KLFKKLGGEVFIDF
YLR066W_267525	XII	+	2.68377	-0.675376	2.61961	-0.628388	AAA	AGC	AAG	EVTFWDKIIKSKDD
YPL226W_122708	XVI	+	2.68341	0.956388	2.61927	0.914535	TTA	ACC	GAT	LTFKDAVPVLTDVA
YPL145C_279306	XVI	-	2.68341	-0.835588	2.61927	-0.779878	GAA	TTT	GGA	GKWENKEHPEFGET
YJL034W_382568	X	+	2.6831	-0.483715	2.61897	-0.447163	GTT	GCA	TAC	SKGINPDEAVAYGA
YPL232W_107649	XVI	+	2.68283	-0.359738	2.61872	-0.329935	CTT	ATC	CAG	ENSRQRFLKLIQDY
YOR294W_868489	XV	+	2.68283	0.239191	2.61872	0.236386	ATA	AAG	AGT	SSNARREEKIKSLT
YGL234W_56601	VII	+	2.68262	0.930798	2.61852	0.890339	ACC	ATG	GAT	VAPGNGGTATMDPS
YAL023C_107411	I	-	2.68254	-0.33381	2.61844	-0.305419	TGT	TAT	GGT	DGSNQQQVTCYGYK
YOR232W_774689	XV	+	2.68244	2.01284	2.61835	1.91347	AGA	AGA	ATG	SFTKNVGSMRRMRF
YPR033C_638221	XVI	-	2.6823	1.98332	2.61822	1.88556	AAA	ATC	GGT	KGQSEETADKIGEY
YGL186C_152719	VII	-	2.68216	1.62869	2.61808	1.55023	CAT	ACT	ACT	TKRKEDHTKHTTDV
YHR179W_462540	VIII	+	2.68215	1.30071	2.61808	1.24011	GGT	GAC	ACC	VKDFKPQALGDTNL
YDR346C_1167924	IV	-	2.68212	-0.754396	2.61805	-0.703107	ATC	ACC	TAT	EESDSEEVEITYED
YDR346C_1168137	IV	-	2.68212	1.77167	2.61805	1.68543	AAT	ATC	AAT	DDPATYYGNNINEP
YGR279C_1049850	VII	-	2.68199	2.00127	2.61792	1.90253	ACC	ACT	GTT	HKDKRAVVTTTVQK
YMR276W_818898	XIII	+	2.68184	0.170024	2.61778	0.170984	GTG	TTG	CAA	EVNVAPESTVLQFK
YPL154C_260034	XVI	-	2.68171	0.398091	2.61765	0.386635	TCT	TTG	ATT	HGAAIDTGTSLITL
YPR156C_839534	XVI	-	2.68169	-0.0823172	2.61764	-0.0676182	ATT	TTT	CCT	NAPQSSKNKIFPEE
YPL098C_364610	XVI	-	2.6815	0.050531	2.61745	0.0579972	GGT	GGA	TTT	VGVCTGILFGGFAI
YHR001W_107002	VIII	+	2.68135	-0.542431	2.61731	-0.502682	AAA	GTC	CGC	THQHFPLAPKVRPL
YHR005C_114467	VIII	-	2.68134	0.999602	2.61731	0.955397	TCA	GAA	AGG	FLNDYVLKYSERYE
YBL091C_48265	II	-	2.68072	0.443332	2.61672	0.429412	AAG	GAC	AGA	IHRRVRRAIKDRIV
YHR143W_386241	VIII	+	2.68036	0.358405	2.61638	0.349109	GCA	AGA	ACT	ESSQTGSTIARTTS
YBL039C_144234	II	-	2.68029	2.60889	2.61631	2.47707	ATG	GTT	GAT	RHRYEINPKMVDEL
YPL274W_24215	XVI	+	2.68004	-0.170261	2.61607	-0.150774	TCG	AAA	AAG	FGLLGFLVASKKED
YFL038C_55461	VI	-	2.67959	0.544222	2.61564	0.52481	TCC	CAA	CAA	MARQIKESMSQQNL
YBR249C_716893	II	-	2.67946	-0.115855	2.61552	-0.09933	GAA	GTT	AAC	LAAAVRQRREVNKK
YER156C_484227	V	-	2.67903	0.48074	2.61511	0.464784	CTA	CTA	CCC	ESLAVYMLRLLPEF
YMR308C_892128	XIII	-	2.67885	0.580152	2.61494	0.558784	GCT	GAG	AAG	SPDNQIRSVAEKAL
YOR270C_830037	XV	-	2.67841	1.4879	2.61452	1.41711	GCT	GCT	ATC	IDANGENIAAAIGA
YML125C_21315	XIII	-	2.67825	0.350246	2.61437	0.341394	ATC	AGT	TCT	KQEVRYYNPISSKL
YGL008C_482528	VII	-	2.67816	2.55522	2.61429	2.42632	GCT	TTA	ATC	ESSDDDDIDALIEE
YBL058W_112426	II	+	2.67721	1.294	2.61338	1.23377	GAG	ACA	CCC	SSPAEVPKNETPAA
YER036C_224629	V	-	2.67681	2.01554	2.61301	1.91602	CCT	CTA	TAT	DGPESELLEPLYER
YLL048C_45056	XII	-	2.67661	-0.160309	2.61281	-0.141364	GTA	GGT	AGG	AWFYVTVMFVGRIL
YCR071C_240324	III	-	2.67636	1.20769	2.61257	1.15216	AGG	ACC	GGA	KKTYYVERSRTGNL
YEL031W_92258	V	+	2.67632	1.14614	2.61253	1.09395	GGG	TTT	TTG	DVESELTFNGFLIF
YJL172W_99215	X	+	2.676	-0.380158	2.61223	-0.349244	CAA	GAT	GTT	VWDILAGTIQDVFE
YDL095W_287484	IV	+	2.67586	-1.17558	2.6121	-1.10136	GCT	TCT	TTG	PYVLMRFFSASLGA
YDL208W_87541	IV	+	2.67579	-0.199844	2.61203	-0.178746	GAA	AGC	AAA	MGKDNKEHKESKES
YHL038C_23814	VIII	-	2.67488	-1.27611	2.61117	-1.19641	ATA	ACG	ACA	QTLLKFMTQITTYF
YGR094W_673088	VII	+	2.67425	2.60441	2.61057	2.47283	GTT	GAA	GAA	TLSPELTKSVEEAF
YNL327W_26630	XIV	+	2.67407	0.156814	2.6104	0.158494	GTG	GGT	GCC	SVVVGYSTTVGAAQ
YDR148C_754934	IV	-	2.674	1.33777	2.61033	1.27515	AAG	GTC	GAA	STSLFKQANKVESL
YOR153W_623052	XV	+	2.67399	0.873678	2.61032	0.836329	TCT	GCT	ATT	AILCTIHQPSAILM
YER070W_301082	V	+	2.67381	-1.2897	2.61015	-1.20927	TCT	TTG	AAT	RSVYIDQSHSLNLF
YGL202W_116598	VII	+	2.67365	1.71058	2.61	1.62767	ACC	TTC	CCC	ASAEAQGVITFPVP
YDR304C_1072035	IV	-	2.67329	1.55298	2.60966	1.47864	ATT	GAA	AAC	LDGMDVVHYIENVK
YDR023W_490131	IV	+	2.67288	2.5401	2.60927	2.41203	CAA	GCT	CCA	LAAKGYIPLQAPVM
YPL085W_387546	XVI	+	2.67264	1.57348	2.60904	1.49803	CAG	AAA	ATT	ELHNNNEHTQKIAV
YOR335C_947693	XV	-	2.67209	-0.0825155	2.60852	-0.0678057	ATT	AAG	TTA	GGKKDQSDLIKLNV
YOR272W_833538	XV	+	2.67171	-0.72054	2.60816	-0.671094	ACA	GTT	GTT	FWSTIYKEMTVVDP
YML110C_50141	XIII	-	2.67104	1.33543	2.60752	1.27294	AGA	TTT	CCT	YQYLVESIERFPDQ
YML110C_50126	XIII	-	2.67104	0.972861	2.60752	0.930112	GAA	ACG	TTC	ESIERFPDQETFKS
YBR016W_270285	II	+	2.67096	0.0665512	2.60745	0.0731452	GAG	AAG	AGC	NDYYGGTAGEKSQY
YBR126C_490227	II	-	2.67076	0.261023	2.60725	0.257029	TTG	AAG	AAG	GGLVTALEGLKKTY
YDR346C_1168200	IV	-	2.67063	0.376188	2.60713	0.365924	CAT	ATA	AGA	VCDLSVVDLHIRRL
YER004W_159963	V	+	2.67055	-1.15371	2.60706	-1.08068	ATG	AAG	GGC	PDSRFGYMKMKGEI
YJL174W_95898	X	+	2.67005	0.501804	2.60659	0.484701	AGG	AAA	ATC	PSKRLSLSARKINM
YKL196C_75264	XI	-	2.66977	0.883885	2.60632	0.84598	CCA	GCA	TAC	ITDKEYPVRPAYTL
YLR196W_544963	XII	+	2.66942	0.531491	2.60599	0.512772	AAA	AAT	GTT	RSLASIHSNKNVSS
YLR342W_814625	XII	+	2.66892	-0.261569	2.60551	-0.237111	GAT	GAA	TCT	TGFKRKLVGDESEK
YNL121C_400126	XIV	-	2.66884	1.00335	2.60543	0.958942	TCG	AAT	TTA	ELKEDPVFYSNLSA
YLR380W_878755	XII	+	2.66864	1.83889	2.60524	1.74899	ACC	GGT	GTC	ERAVYENNETGVIK
YGL245W_40765	VII	+	2.66842	1.55053	2.60503	1.47633	GTC	ATT	ATT	EVTLMDWGNVIITK
YMR015C_301516	XIII	-	2.66837	-0.260331	2.60499	-0.235941	ACT	AAC	AAG	DSRIYHREFTNKEI
YIL062C_244060	IX	-	2.66815	0.210888	2.60478	0.209624	GAA	AGA	ATT	QGGVLLAWLERITQ
YGL022W_453801	VII	+	2.66815	2.27319	2.60477	2.15965	TCT	ACT	TGG	FYLYLFVFHSTWVT
YIR037W_423400	IX	+	2.66806	-0.140122	2.60469	-0.122275	CCC	ATT	ATG	CQLNYGVTFPIMKK
YIL124W_126980	IX	+	2.66782	1.93709	2.60447	1.84184	ATG	CGT	TTT	VYRGTFANIMRFVM
YJR105W_623799	X	+	2.66737	1.71833	2.60404	1.635	GCA	GCA	TAC	GAAQNTARGAAYVL
YER057C_270901	V	-	2.66734	-0.73982	2.60401	-0.689324	GTC	GTA	AAA	EASNSSLDRVVKVN
YNL192W_277098	XIV	+	2.66697	1.58864	2.60366	1.51237	TTG	GAG	CAA	YADQEARPILEQPN
YGL062W_385282	VII	+	2.66697	2.94184	2.60366	2.79189	GAA	ATT	CCA	NKILVANRGEIPIR
YPL160W_250181	XVI	+	2.66668	1.36619	2.60338	1.30203	GAA	GAA	GTT	KTGKDIFTGEEVEI
YAL035W_79069	I	+	2.66643	-0.447617	2.60315	-0.41303	ATT	ATT	GGT	QIINKRGPMIIGVD
YNL208W_254492	XIV	+	2.66638	1.08185	2.60309	1.03317	GGT	GCT	CCA	NQQNNQERTGAPNN
YKL024C_392840	XI	-	2.66612	-1.26157	2.60285	-1.18267	AAG	TTC	TTA	SDNVKANKHKFLID
YBR198C_618004	II	-	2.66598	1.4157	2.60272	1.34884	CCG	GAA	CTA	VDSSLEIYKPELSY
YNL323W_32900	XIV	+	2.66555	0.470997	2.60231	0.455572	GCT	TTT	GAT	EFQNWMRPGAFDKI
YNL064C_506335	XIV	-	2.66543	0.672296	2.60219	0.64591	GAG	AGA	CCA	PGDVVFIVSERPHK
YLR342W_814283	XII	+	2.66348	1.17584	2.60034	1.12204	CGT	GGT	TTT	GGARYISTGRGFAT
YLR304C_736174	XII	-	2.66334	-1.65057	2.6002	-1.55048	ATC	AAG	AAA	CIGQWDRRDIKKGD
YJL034W_381536	X	+	2.66333	-0.809318	2.6002	-0.755038	GGT	AAG	ACT	YSCVAVMKNGKTEI
YML010W_248792	XIII	+	2.66306	-0.326562	2.59994	-0.298566	CTA	AAA	CCA	IPVQELPLLLKPNK
YJR064W_556300	X	+	2.66303	1.80507	2.59991	1.71701	CTA	CTT	GAC	TGVVVLASALLDQA
YPR036W_643940	XVI	+	2.66294	0.649083	2.59983	0.623962	GAA	TTG	AGC	AWDALARSEELSEI
YEL002C_149216	V	-	2.66288	0.293462	2.59977	0.287702	AAA	AGT	GTG	WTFNEKSVIKSVHA
YKL145W_175229	XI	+	2.66257	0.0760532	2.59948	0.0821299	CAG	TTA	GAC	QRTMLELITQLDGF
YKL195W_76312	XI	+	2.66239	0.158306	2.59931	0.159904	ACC	AAA	GAT	KDTDESKVSTKDDE
YLR342W_810113	XII	+	2.6623	1.76952	2.59922	1.68339	CAA	GCT	GAT	QYGQPLYPSQADGY
YER178W_547413	V	+	2.66197	0.596319	2.59891	0.57407	TTT	GCT	CAC	QVPLGAGLAFAHQY
YOR375C_1041821	XV	-	2.66181	1.40716	2.59876	1.34077	ATT	ATG	ATC	ERVDQELKRIMINC
YMR145C_555488	XIII	-	2.66177	1.3516	2.59872	1.28823	GAC	AAG	TAT	ALPNILNMFDKYLV
YMR012W_291196	XIII	+	2.66163	1.45131	2.59859	1.38251	AAA	GAA	GAT	TVKVTVKLPKEDNH
YPL237W_101155	XVI	+	2.66101	1.02511	2.598	0.979514	AAA	CAA	ATG	LVIKGKFQSKQMEN
YPL240C_98157	XVI	-	2.66085	0.117372	2.59784	0.1212	TCT	TTC	ACT	YIWESNAGGSFTVT
YMR027W_326644	XIII	+	2.65969	2.17432	2.59674	2.06616	TCT	GGC	TTT	IRVDFVLDNSGFEL
YMR205C_673740	XIII	-	2.65937	0.426889	2.59644	0.413865	TGC	GGT	ACT	YERMKHLNICGTVG
YOR136W_580576	XV	+	2.65934	2.5167	2.59641	2.38989	AAA	GGT	CAC	KGPLATPIGKGHRS
YGR061C_615464	VII	-	2.65925	0.181727	2.59632	0.18205	ACA	CAA	CAA	SLKCVYDRMTQQLY
YPL231W_113106	XVI	+	2.65924	0.164349	2.59632	0.165619	TTC	TTA	CTT	EIPSEDQNEFLLER
YKR081C_592501	XI	-	2.65914	2.51395	2.59622	2.3873	GCC	AAG	AGA	RTVKPKNARAKRAL
YGR167W_832749	VII	+	2.65884	1.03488	2.59593	0.98875	GAT	GAT	TTT	SGNDNGEADDDFST
YMR296C_859331	XIII	-	2.6588	0.613172	2.5959	0.590006	CTA	CCA	ATT	NTIVLKQETLPIVP
YNL280C_110093	XIV	-	2.65878	0.85076	2.59588	0.814659	AAG	CTT	TCG	KGVQLRDGSKLSYK
YDR238C_938500	IV	-	2.65865	-1.19265	2.59575	-1.1175	AAA	AAC	CTA	LVNQTKETLKNLHV
YGR264C_1021178	VII	-	2.65824	2.32304	2.59536	2.20679	GAC	ATT	TTT	NIIGSVLSADIFAR
YGR124W_741632	VII	+	2.65797	0.624706	2.59511	0.600912	GCC	AAA	ATA	CAEDPSGRYAKIHE
YKL182W_101888	XI	+	2.65764	2.14797	2.59479	2.04124	AGA	ATC	CCA	KAPSGLDQSRIPFS
YER044C_237593	V	-	2.65737	-0.303223	2.59454	-0.276497	AGA	GAA	TAC	TSLVWMYKQREYYT
YAL044W-A_57757	I	+	2.65689	1.26479	2.59408	1.20615	TCC	CTC	TTG	LPQRHRMVYSLLQD
YMR309C_895369	XIII	-	2.65682	1.87214	2.59401	1.78043	TCC	GAA	GAA	YEYDVASSSSEEDL
YIL109C_157642	IX	-	2.6567	0.36113	2.5939	0.351686	ATA	CCT	GTT	FDIPIGKQEIPVVE
YIL109C_159049	IX	-	2.6567	1.15902	2.5939	1.10614	GAT	CAA	ATC	DSENNEESADQINM
YDR394W_1262601	IV	+	2.65666	0.807553	2.59387	0.773804	GAT	CAA	TCC	ELLTQMDGFDQSTN
YIL124W_126347	IX	+	2.65657	0.938676	2.59378	0.897788	CAA	TTG	GCC	CARRLEPMAQLAIQ
YDR035W_522676	IV	+	2.65633	-0.0673487	2.59355	-0.0534647	GAT	TTC	AAG	DCSHGNSNKDFKNQ
YLR441C_1018602	XII	-	2.65594	2.47259	2.59318	2.34819	CAC	GGT	ATG	QGKNLLTNFHGMDF
YDR497C_1443823	IV	-	2.65569	0.468534	2.59295	0.453243	AAG	GAC	GGG	ELEEVQTILKDGFN
YCR034W_191545	III	+	2.65561	1.28825	2.59287	1.22833	GCC	GCA	AAG	VVKRAHGGVAAKVN
YNL134C_372534	XIV	-	2.65557	-1.17706	2.59283	-1.10276	AAG	AAC	GGG	IHHIPVKVYKNGLD
YFR037C_228307	VI	-	2.65553	0.357175	2.59279	0.347946	TTC	GGT	GCC	CSRCFQEGHFGANF
YLR044C_233244	XII	-	2.65537	5.20101	2.59264	4.92806	TCT	GCT	GAC	KPEVKEAVESADLI
YOR136W_580843	XV	+	2.65531	2.80888	2.59258	2.66617	AGA	GTT	ATT	EYARAIGRPRVIVV
YIL074C_221842	IX	-	2.65451	1.16855	2.59182	1.11515	GTT	CTT	GCA	YGHIGSQLSVLAEA
YML130C_11965	XIII	-	2.65432	0.414316	2.59164	0.401977	ACT	TTC	GGT	KYELIALLQTFGRL
YGR240C_972132	VII	-	2.65413	0.372277	2.59147	0.362226	ATA	ATT	AGA	PLIGILENKIIRMP
YGL206C_104090	VII	-	2.65411	1.27628	2.59144	1.21701	GCA	GAA	GAC	PDAIESYIKAEDPS
YPL260W_50715	XVI	+	2.65381	0.419538	2.59115	0.406914	TTG	GAC	AAC	YPYQMKLASLDNLR
YNR016C_660072	XIV	-	2.6536	2.62837	2.59096	2.49549	GAT	TTC	GAA	MNPHSASEIDFEFK
YBR234C_685641	II	-	2.65332	-2.0806	2.59069	-1.9571	GGT	AAT	AAT	ASGNTDELSGNNDE
YCL043C_48676	III	-	2.65246	1.87516	2.58987	1.78329	GAA	GAA	GAT	ADADAELADEEDAI
YLR420W_964777	XII	+	2.65245	-0.575621	2.58987	-0.534064	GAA	CAA	GTT	SDKAILFKKEQVIP
YGR124W_741338	VII	+	2.6524	2.26122	2.58982	2.14832	GTT	AAG	CCA	AFDTTDEPDVKPYL
YOR168W_651126	XV	+	2.6521	0.194152	2.58954	0.193799	GTA	CCA	TTT	GTPEFGERTVPFTN
YKL207W_48418	XI	+	2.65197	0.106352	2.58941	0.110779	AAG	GAA	TTT	LSSDAFAAKKEFLV
YGL157W_209614	VII	+	2.65149	1.89027	2.58896	1.79758	GTT	TTT	GGT	TLSTINPGFVFGPQ
YKR081C_592210	XI	-	2.65136	0.915113	2.58884	0.875508	AAA	ATA	TAT	MTFIRTFGYKIYDM
YHR104W_324305	VIII	+	2.651	2.76311	2.58849	2.62289	GAA	TTG	AAG	EKKFTLTEQELKDI
YJL034W_381542	X	+	2.65084	0.251471	2.58834	0.247997	ACT	GAA	ATT	CVAVMKNGKTEILA
YHR208W_518311	VIII	+	2.65082	1.59727	2.58832	1.52052	GTG	TTC	TTC	NITEVGTMNVFFVF
YKL212W_35322	XI	+	2.64996	0.418882	2.5875	0.406294	CCA	ATA	TAC	SFLQTRGSVPIYWA
YHR042W_190815	VIII	+	2.64993	1.60081	2.58747	1.52387	GTG	ATG	TGC	ELVAKFNLNVMCAD
YIL074C_222085	IX	-	2.64951	0.0945536	2.58707	0.0996231	AAT	CAA	GTA	CIGCFCIGTNQVDL
YOR157C_631187	XV	-	2.64941	0.172733	2.58698	0.173546	GCA	ATC	CAG	EEAIKLASDAIQAG
YFR047C_244590	VI	-	2.64927	0.944984	2.58685	0.903753	AAG	AAC	GCC	ATGSITNAVKNARA
YJR135W-A_677051	X	+	2.64922	1.56385	2.5868	1.48893	GAG	AAC	TCC	KEIATFLEGENSKQ
YOL064C_206432	XV	-	2.64906	0.647766	2.58665	0.622716	CAA	ACT	GCT	EKGHSSHDEQTAIK
YMR183C_627211	XIII	-	2.64883	0.506623	2.58643	0.489258	CAG	GCT	AGA	EAKTALAEVQARHQ
YKR092C_613693	XI	-	2.64877	0.936952	2.58637	0.896158	AGC	AGC	AGT	SSSSSSSSSSSSDS
YGR044C_583409	VII	-	2.64866	-0.682988	2.58627	-0.635586	CAC	GAC	CCC	QKSHVAQLYHDPKV
YKL210W_39906	XI	+	2.64815	-0.305391	2.58579	-0.278547	GAG	TAT	AAG	RIGSVKEYGEYKKG
YKL210W_40236	XI	+	2.64815	0.0101105	2.58579	0.0197774	GAC	ATA	CCG	KELSYQARGDIPGV
YGR136W_762493	VII	+	2.64814	-0.595322	2.58577	-0.552693	GAA	TCA	AAC	IRNELEFLKESNVI
YKL141W_179831	XI	+	2.648	0.00981891	2.58564	0.0195017	GAA	ATG	AAC	TSPLKNVASEMNTK
YIL041W_277064	IX	+	2.64781	0.270115	2.58546	0.265627	CAA	CAA	GAT	QAKIAQARIQQDTL
YNL010W_614063	XIV	+	2.64776	-0.136442	2.58541	-0.118796	GAA	AGT	CCC	DQWKIIYKDESPFG
YNR022C_669806	XIV	-	2.6477	-0.894291	2.58535	-0.835385	ACT	ATC	GAA	KKGLLDSGITIEEV
YMR290C_851411	XIII	-	2.64755	0.908546	2.58521	0.869298	AAG	ATG	GGA	SQPTLKAIEKMGFT
YCR030C_175391	III	-	2.64746	1.36003	2.58513	1.2962	ATT	TTC	GGT	HTLRSKVGSIFGRN
YGR094W_672692	VII	+	2.64728	2.61747	2.58496	2.48518	CCT	GAG	TTT	WWIKTGVFEPEFTA
YKL182W_102371	XI	+	2.64712	0.899243	2.5848	0.860502	CCA	AAA	TTA	NPNWLEEYHPKLIK
YNL037C_558120	XIV	-	2.64708	1.15063	2.58477	1.09821	GGC	CAA	AAT	SRHVGLDIKGQNVA
YLR027C_197755	XII	-	2.64681	2.66439	2.58451	2.52955	ACG	GGT	GCT	VISVQSLSGTGALH
YGR086C_650023	VII	-	2.64673	1.76372	2.58443	1.67792	GCT	GCT	TTC	SNITRSKLRAAFNY
YKL032C_381474	XI	-	2.6466	0.114968	2.58431	0.118926	AAC	AAC	AAT	QYANSNSNSNNNVN
YPL061W_433292	XVI	+	2.64636	2.08183	2.58408	1.97871	GCT	TTG	ACC	PGPGRTVGAALTND
YDR432W_1329124	IV	+	2.64615	1.23764	2.58389	1.18048	ATG	CAC	CAC	GEHMHGRPPMHHRQ
YGL206C_107378	VII	-	2.64534	1.57633	2.58311	1.50073	GAA	ACA	AAG	ESDHFVTVRETKDG
YEL002C_149456	V	-	2.64496	1.40038	2.58275	1.33435	CGT	GAA	CAA	ESSAALLENREQIV
YMR049C_369875	XIII	-	2.64492	1.85952	2.58271	1.76849	AGT	TTG	AAC	GLLDKNSGSSLNLT
YBR026C_293305	II	-	2.64483	1.50999	2.58263	1.43799	GAC	AAG	ACT	KVISESQNNDKTFA
YBR079C_395577	II	-	2.64482	0.80669	2.58262	0.772988	TTG	GAT	ATG	ATVSPDKAKLDMIA
YOL155C_29938	XV	-	2.64456	0.430012	2.58237	0.416818	ACT	GGT	GAA	TTPIPVVGYTGENQ
YOL041C_252226	XV	-	2.64454	0.43557	2.58236	0.422073	AAA	GAA	GAC	TSAAKKVDFKEDEL
YEL058W_43338	V	+	2.64385	1.50548	2.5817	1.43374	GGA	TTC	AGA	NVQFSYGTAGFRTL
YEL058W_44862	V	+	2.64385	-1.79408	2.5817	-1.68618	AAG	GAC	TCC	DAVRVYAECKDSSK
YIL109C_158143	IX	-	2.64376	0.762602	2.58161	0.731301	GTA	TTG	ATC	LNSSLDDARVLINK
YCL028W_70713	III	+	2.6437	-2.59382	2.58156	-2.44238	AAC	AAC	AAT	SLASSFMNSNNNNQ
YDR487C_1428938	IV	-	2.64324	0.106511	2.58112	0.110929	AAG	CAG	AAT	PIDQAIEHFKQNKF
YBR234C_686181	II	-	2.64267	1.17761	2.58058	1.12371	TAC	GAA	CAC	SARIIAVCYYEHEN
YLR449W_1031097	XII	+	2.64243	-0.704893	2.58035	-0.656298	GTA	CCA	AAA	ESESEQEADVPKRS
YHR007C_120555	VIII	-	2.64222	1.46219	2.58015	1.3928	AGA	ATG	CAC	LNQTIKETLRMHHP
YNR016C_660723	XIV	-	2.6421	0.217847	2.58004	0.216204	AAA	ACC	GGT	GVDTVHVDEKTGLV
YDL145C_196352	IV	-	2.642	0.986716	2.57994	0.943212	CTG	GTT	AAC	PTEYRFKKALVNKN
YER026C_207901	V	-	2.64159	0.49601	2.57956	0.479223	GCA	AGG	TTT	FVLCGLARLARFNV
YJR117W_642681	X	+	2.64142	-0.988685	2.57939	-0.92464	ACT	CCA	TTG	FIMPMFNKFTPLED
YLR337C_804185	XII	-	2.64129	0.12591	2.57927	0.129273	TCA	CAA	CCA	IQTENHKSPSQPPL
YDR481C_1419608	IV	-	2.64082	0.164824	2.57882	0.166067	GGC	GGC	AGG	GRVVDLLMGGGRSH
YGL028C_442498	VII	-	2.64067	0.537222	2.57868	0.518191	TCT	GTT	TCT	AVSTQQTAMSVSAG
YJL026W_393543	X	+	2.64058	-0.212092	2.57859	-0.190328	GGT	GTT	ATG	KRVSDYQKAGVMSK
YJL080C_287549	X	-	2.64036	2.0135	2.57838	1.91409	AAC	ATG	GAG	LNSLRTKQNNMETK
YLR099W-A_341423	XII	+	2.64022	-0.0772757	2.57825	-0.0628512	GAC	ACG	TCA	EEDGYLSDEDTSLS
YOR341W_961835	XV	+	2.6399	-0.186162	2.57795	-0.165809	AAA	TTG	GAC	MIKKQKQAKKLDGS
YLL014W_121369	XII	+	2.63977	1.33899	2.57782	1.27631	AAT	GTG	GTT	VFTQINATANVVDN
YGR157W_802829	VII	+	2.63967	1.05343	2.57773	1.00629	CCA	CAG	AAT	KTHAIFSKIPQNKD
YDL004W_443169	IV	+	2.63948	-0.124688	2.57755	-0.107682	TCC	GAA	GTT	LPHETLYSGSEVTQ
YBR149W_540667	II	+	2.63942	0.440622	2.57749	0.42685	AGA	AAG	TTC	HPHLPQMELRKFCF
YLR153C_445658	XII	-	2.63912	-0.186096	2.57721	-0.165747	ATT	ATG	AGA	DLPRTRSGKIMRRV
YOR124C_557148	XV	-	2.63877	-0.222383	2.57687	-0.200059	ATT	GCT	TAC	ANRKGAYQLIAYCG
YIL079C_211957	IX	-	2.63873	-0.352067	2.57684	-0.322682	CCG	TAT	GTG	SEVESIDTLPYVKD
YLR314C_763441	XII	-	2.63869	-1.25275	2.5768	-1.17433	GAT	CAA	TAC	IIKEIDSRFDQYLD
YML125C_21624	XIII	-	2.63858	3.00629	2.57669	2.85283	GCG	CTA	TTC	PVHGIYIPAALFVV
YEL037C_81562	V	-	2.63856	0.0283455	2.57668	0.0370196	GAA	GGT	TCT	AAGLGQGEGEGSFQ
YBL099W_38297	II	+	2.63843	0.113365	2.57655	0.11741	GCT	CAA	GTT	LSVSRVGSAAQVKA
YKL039W_363539	XI	+	2.63837	1.07067	2.5765	1.0226	CAA	ATG	TAT	LNKTLMRRCQMYGA
YNL084C_470394	XIV	-	2.63813	0.0838058	2.57626	0.0894605	ACA	AAG	AGA	YDLRSSQPPTKRKE
YCL037C_58132	III	-	2.63798	4.0108	2.57612	3.80265	AGT	CAT	CAC	PPHHRNHHHSHHHN
YLR249W_637988	XII	+	2.63761	2.97262	2.57577	2.821	ATC	TTG	GAC	FLHEKKAKDILDEF
YNL220W_235420	XIV	+	2.63758	0.341164	2.57575	0.332807	ACC	AAG	TTA	INGYTSLNITKLDV
YHR183W_471244	VIII	+	2.63753	0.464493	2.5757	0.449422	GAT	ATT	ATC	QIVPLLEKGDIIID
YGR204W_908057	VII	+	2.63743	0.262993	2.5756	0.258892	GTC	TTG	GTT	SSGLTPNAVVLVAT
YKR018C_475783	XI	-	2.63732	2.22034	2.5755	2.10968	GCG	ATG	GAC	AHDFEQALRAMDYV
YIR006C_369440	IX	-	2.63701	1.62268	2.57521	1.54456	AAT	ACT	GCA	QGTGYYQAANTANV
YFR037C_228490	VI	-	2.63667	1.5271	2.57488	1.45418	AAG	AAG	AAC	KEFPVNLTIKKNVY
YJL034W_381515	X	+	2.63655	3.39455	2.57477	3.21996	TGT	GTT	GCT	GIDLGTTYSCVAVM
YML072C_127171	XIII	-	2.63634	0.281671	2.57457	0.276553	AAA	ATA	TTC	SKSNSKFVLKIFDD
YGL028C_442339	VII	-	2.63629	0.942206	2.57452	0.901126	CAT	TCT	TAC	VEGNTQSQHHSYQA
YCR016W_144095	III	+	2.63619	-0.578072	2.57443	-0.536383	AAG	CAA	AAT	VEVWKFSKQKQNWL
YNR036C_694453	XIV	-	2.63613	-1.62233	2.57437	-1.52378	AAG	TAC	CAT	GRCQDLPGVKYHVI
YBR084W_413111	II	+	2.63585	-0.527591	2.5741	-0.488649	AAG	CTT	GTT	SVIADLMALKLVGS
YKL080W_285557	XI	+	2.63582	1.77003	2.57407	1.68388	CAT	GAT	ATT	TGDLSVRSLHDIVK
YHR127W_361203	VIII	+	2.63568	0.0456378	2.57394	0.0533704	CCT	GAC	TGG	RPHKDINSSPDWGN
YDR158W_770653	IV	+	2.63551	0.615374	2.57378	0.592087	GAA	GCT	GGT	AGAIEKEFMEAGIA
YGR119C_729632	VII	-	2.63477	-0.139558	2.57308	-0.121743	GGA	AAT	AAA	GFSGSNNGFGNKPA
YGL206C_106583	VII	-	2.63474	0.732655	2.57305	0.702983	GCA	GAA	TCT	TNLFVNRITAESVF
YOR288C_853044	XV	-	2.63465	2.19503	2.57296	2.08574	CTT	TTG	GGA	MLFLNIIKLLLGLF
YOR310C_897364	XV	-	2.63457	-0.392771	2.57289	-0.36117	AAG	ACC	AAG	AEKALFRALKTKHD
YDR172W_809526	IV	+	2.63452	1.87637	2.57284	1.78443	ATG	GTT	GTC	LAKTQGVNKMVVVV
YMR286W_842082	XIII	+	2.63428	1.52012	2.57261	1.44758	CTA	GCT	AAA	KVNPAIAGSLAKVK
YBR245C_710294	II	-	2.63421	0.991898	2.57255	0.948112	AAA	AGC	GAT	LQPFLLRRIKSDVE
YGL022W_454230	VII	+	2.6342	-0.115849	2.57253	-0.0993246	ACC	GCA	GAG	EEIKERDFYTAEGE
YHR020W_144787	VIII	+	2.63416	1.68807	2.5725	1.60638	CAT	GTT	GAA	SRVLEKEKDHVEGF
YDR321W_1109100	IV	+	2.63407	2.44466	2.57242	2.32178	GAC	GGT	ATA	GVSESLQAFDGIVI
YJR143C_700530	X	-	2.63385	2.12706	2.5722	2.02147	ACG	AAG	GCC	DVDDPSLKYTKAAP
YNR016C_660348	XIV	-	2.63384	2.14294	2.57219	2.03649	ACA	TTT	CAC	APVTIAKAETFHEM
YBR159W_559641	II	+	2.63363	-1.03356	2.57199	-0.96707	AAG	ATT	GTT	ITETFGVYSKIVNS
YMR226C_722147	XIII	-	2.63319	0.509837	2.57158	0.492297	ATC	AAG	CCC	QLDITQAEKIKPFI
YJL079C_290102	X	-	2.63279	2.39863	2.5712	2.27825	GGC	CCA	GCT	GENLALGYDGPAAV
YDL140C_209334	IV	-	2.63254	1.31971	2.57095	1.25808	GAT	AGC	GGA	HPGAKYVIRDSGDR
YIL123W_128978	IX	+	2.63253	2.11262	2.57095	2.00782	AAG	ACC	CAA	SYSCQPGMSKTQWP
YOR117W_545685	XV	+	2.63221	1.55691	2.57065	1.48236	CTA	ATG	TAC	MGIRAPKGALMYGP
YNL268W_138687	XIV	+	2.63204	2.66658	2.57048	2.53161	ACG	ACC	CCA	MEAIDPSNKTTPYS
YJR025C_471254	X	-	2.63197	0.783267	2.57042	0.75084	CTG	CAA	ATG	CRQVVHESELQMLD
YPL240C_98355	XVI	-	2.6311	0.117372	2.56959	0.1212	TTG	ATT	AAT	SGIGMTKAELINNL
YOR374W_1040241	XV	+	2.63014	1.6698	2.56868	1.5891	AAC	GGT	AAA	VIASIETLDNGKAI
YML052W_170932	XIII	+	2.62978	0.652301	2.56834	0.627004	CAT	GAC	GAT	ASAMAKNAFHDDHR
YDL160C_170652	IV	-	2.62974	1.65526	2.5683	1.57536	ACG	GTA	CCT	SLYVAENDETVPVP
YLL023C_98062	XII	-	2.62974	0.297355	2.5683	0.291383	AAA	ATG	AGC	FVKRAYNAIKMSLI
YLR248W_636054	XII	+	2.62963	-0.133088	2.5682	-0.115625	ACA	ATT	CCA	KVQENDVGPTIPIS
YER110C_381335	V	-	2.62929	2.33824	2.56787	2.22116	GAT	TTG	ATT	SQLTGNFIVDLIKL
YGL077C_362524	VII	-	2.62926	-0.47047	2.56784	-0.434639	TTT	TCA	AAC	PFWLGKFGFFSNIV
YGR185C_866875	VII	-	2.62916	1.83243	2.56775	1.74288	TTA	ATG	AAC	SLGYKKRAHLMNPM
YGR284C_1061221	VII	-	2.62864	2.04368	2.56726	1.94263	ATG	TTG	ATT	VFLVVVTVSMLIGA
YCL011C_102695	III	-	2.62845	0.0494142	2.56707	0.0569412	GAA	GTG	TTC	TREEIDNGFEVFII
YGL101W_312267	VII	+	2.62832	0.399064	2.56695	0.387555	CAC	CCA	AAT	EILAILSKPHPNYQ
YEL040W_78547	V	+	2.62825	0.933525	2.56688	0.892918	GAT	GAA	CTT	GFILYSGAGDELDY
YJR068W_568599	X	+	2.62823	-0.963365	2.56687	-0.900698	AAA	AAT	CAA	TNDNFDTNFKNQIS
YBR126C_490068	II	-	2.62816	0.238303	2.5668	0.235546	AAT	TCT	ATT	ADLHYNGFSNSILW
YHR094C_291704	VIII	-	2.62816	1.31023	2.5668	1.24911	GCT	GGT	ACT	EASVEEMRAAGTAS
YJL002C_434591	X	-	2.62799	0.297777	2.56664	0.291782	GTG	TCT	TCT	VGLFLCFFNVSSAA
YHR052W_211729	VIII	+	2.62795	1.03235	2.5666	0.986367	AAC	CAG	GAC	RSPVLPLYYNQDVL
YOR145C_605454	XV	-	2.62756	1.25708	2.56623	1.19885	ACC	CAC	ATC	SKIHILGGFTHIRM
YJR025C_471437	X	-	2.62746	1.07139	2.56613	1.02328	AAG	TTC	ATT	VVDETDAEPKFIDI
YKL167C_133831	XI	-	2.6274	2.58583	2.56607	2.45526	GAT	ATG	CGT	HEGSVVETIDMRNK
YHR163W_423906	VIII	+	2.6273	0.114514	2.56598	0.118496	CGA	GTG	CAA	LVADESLSSRVQWS
YGL206C_104450	VII	-	2.62636	1.9204	2.56509	1.82606	ATC	ATA	TTG	LELIELLEKIILEP
YGL019W_458596	VII	+	2.62573	0.284778	2.56449	0.279491	AAA	TTC	GAC	KPGLQAMAEKFDHK
YNL118C_405363	XIV	-	2.62549	0.0121027	2.56426	0.0216611	CTA	AAG	ATT	KLMNPTLPSLKIKS
YLR304C_735436	XII	-	2.62537	1.76447	2.56415	1.67862	CCA	TTG	AAC	TNLKKQGLLPLNFK
YGL026C_446597	VII	-	2.62531	1.16467	2.56409	1.11148	CCC	GCT	TTG	LLSQLEGIIPALES
YDR361C_1195912	IV	-	2.62503	0.712689	2.56383	0.684105	GTT	GAT	TTC	SDPYCFLSFVDFKA
YDR074W_594435	IV	+	2.62499	0.897705	2.56379	0.859047	AAG	TTT	AAC	EKNWWYDYVKFNEA
YDR168W_791407	IV	+	2.62488	-0.421151	2.56369	-0.388004	CAA	CAA	GAG	HIQKRSKILQQEEM
YPL063W_430961	XVI	+	2.6248	-0.734407	2.56361	-0.684206	ATC	TTG	AAC	TQQTKDVRPILNSF
YEL013W_129253	V	+	2.62469	-1.96055	2.5635	-1.84359	CAA	TGT	AAT	QMMGDNVEVQCNAV
YBR084W_413486	II	+	2.62462	0.413516	2.56344	0.40122	ATC	AAG	AAA	TDSQAEIEVIKKAA
YKL024C_393029	XI	-	2.6243	1.76584	2.56313	1.67991	CTA	GTT	AAG	AGKGTQCEKLVKDY
YNL016W_603344	XIV	+	2.62428	1.47374	2.56311	1.40372	AAA	ATC	AAC	GKQIENNIVKINWA
YOR117W_545238	XV	+	2.62377	-1.73665	2.56263	-1.63188	AAG	AAT	AAT	KIKDNKEKIKNNRQ
YAL044W-A_57835	I	+	2.62364	-1.04019	2.56251	-0.97334	GAA	TCC	AAA	LSLKTPQEYESKAK
YIL094C_186711	IX	-	2.62354	0.239853	2.56241	0.237011	GCT	GGT	AAA	PCHGSAPDIAGKGI
YLR017W_177829	XII	+	2.62324	0.0694883	2.56213	0.0759224	TTC	GTA	GGA	TSSPVTISQFVGTN
YLR355C_838689	XII	-	2.62284	-0.0182273	2.56175	-0.00701758	AAG	GAC	TTA	KDLTHVEPPKDLDV
YER056C_266802	V	-	2.62278	0.439218	2.56169	0.425522	ATT	TAC	ATT	MDSIGYYLAIYIAI
YER052C_257454	V	-	2.62226	0.143534	2.5612	0.145937	TAT	GTG	GAT	CNDRGCKAKYVDLS
YMR108W_484476	XIII	+	2.62219	1.59858	2.56113	1.52177	TTC	AAC	TTC	YDAIHNSDKFNFVL
YDL195W_108236	IV	+	2.62207	-0.93072	2.56101	-0.869831	GAA	ACT	AAG	TNTLDEQETETKQQ
YML048W_178905	XIII	+	2.62192	1.52988	2.56087	1.45681	CCT	GAA	ATT	IPVAKHMDLPEIAA
YGR253C_999029	VII	-	2.62188	0.696683	2.56083	0.66897	ACA	GCA	ATT	SLEAIKLGSTAIGI
YGL195W_133195	VII	+	2.62185	-1.04649	2.5608	-0.979294	GCA	TTA	TCA	SIGDAILTAALSTE
YPR035W_642663	XVI	+	2.62145	1.91048	2.56042	1.81668	CCA	GCT	CCA	VYGWPKGGYPAPQG
YML069W_136270	XIII	+	2.62129	-1.60076	2.56028	-1.50339	TAT	GAT	ATC	VFFTTPRGRYDIDI
YCL050C_38075	III	-	2.62116	1.62281	2.56015	1.54468	GAA	CTA	AAG	FQDWLNENPELKKS
YJR009C_454588	X	-	2.62076	1.78256	2.55977	1.69573	GCT	TTG	AAC	LQRKNVEVVALNDP
YJR045C_520966	X	-	2.62072	1.96474	2.55974	1.86799	AAA	TCC	GAC	AAALAYGLEKSDSK
YPR010C_580680	XVI	-	2.62071	1.47878	2.55973	1.40849	CAC	TTG	AAC	PVMLQSNRCHLNKM
YNL323W_32705	XIV	+	2.62047	-0.885488	2.55949	-0.827061	TCT	AAC	AAC	LQLTNVGDTSNNYS
YDL095W_287340	IV	+	2.62036	2.22652	2.55939	2.11552	TTC	ATG	GAT	ASQYIRGTYFMDVH
YNL085W_467199	XIV	+	2.62033	2.29114	2.55936	2.17662	GCT	CTG	AAT	GLVGSYAIEALNNC
YCR088W_265838	III	+	2.62013	2.8816	2.55917	2.73493	TCC	AAG	ATT	LVQKPTAAGSKIDP
YDL202W_98906	IV	+	2.62002	1.51758	2.55907	1.44517	GAC	ACC	AAC	GPTATITYEDTNPQ
YHR007C_121347	VIII	-	2.61985	0.195298	2.55891	0.194883	TTT	GTC	TTC	VYLGPKGHEFVFNA
YKR070W_573603	XI	+	2.61973	2.53743	2.55879	2.4095	ACA	AGT	AAA	MIGKRFFQTTSKKI
YGL026C_448466	VII	-	2.61967	3.40171	2.55874	3.22673	ACA	TTT	ATG	KKENRNALVTFMTA
YKL210W_39579	XI	+	2.61959	1.11354	2.55866	1.06313	AAA	ATC	AAC	DTVSLEDKVKINEF
YER023W_201165	V	+	2.6195	1.75448	2.55858	1.66918	GAA	ACT	GCT	IYNAPKAADETAAA
YBL047C_131257	II	-	2.61934	2.06605	2.55842	1.96378	TCT	ACT	GGT	TRHSTISRLSTGAF
YJL200C_58411	X	-	2.61885	0.0518386	2.55796	0.0592336	GAA	ACT	AAA	DHLIVGKDGETKDL
YPR191W_920382	XVI	+	2.61876	-0.165149	2.55787	-0.14594	AGC	CCA	ATT	NAVQNESVSSPIEL
YGL106W_306628	VII	+	2.61867	1.16052	2.55779	1.10755	GCC	AAG	GAT	FDKKGQGAIAKDSL
YHR013C_131023	VIII	-	2.61856	1.80201	2.55768	1.71412	GCG	TTG	AGA	ENLMRQALFALREV
YGL234W_57864	VII	+	2.61837	0.769334	2.5575	0.737666	AAT	GGT	AAC	YADSGVSVDNGNNL
YDL212W_78626	IV	+	2.61781	1.82992	2.55697	1.74051	ACT	TTG	TGC	HETPLPVIVTLCVV
YCR077C_250426	III	-	2.61743	0.347199	2.55661	0.338513	GCC	ACT	ATT	IDEVRDEIFATINE
YEL031W_90716	V	+	2.61742	-0.0933288	2.5566	-0.0780303	GAA	TCC	CCA	FSSPKFLVDESPKI
YGR253C_998540	VII	-	2.61731	0.898946	2.5565	0.860222	CTT	GTT	CTA	SLTLKEAELLVLKI
YOR051C_425934	XV	-	2.61693	0.224311	2.55614	0.222316	GAT	TTA	GAT	MSVELDDDADLDDE
YFR050C_249752	VI	-	2.61675	-0.451883	2.55596	-0.417063	CCA	ATA	GTA	ASPMVNTQQPIVTG
YFR052W_253212	VI	+	2.61671	1.3298	2.55592	1.26761	AAT	AAC	CAA	PIVNSKVYFNNQSK
YOR317W_911403	XV	+	2.61662	-0.0713707	2.55584	-0.0572677	AAT	GCT	GTC	QKLKRKDILNAVKD
YHL030W_41133	VIII	+	2.61655	0.183646	2.55577	0.183865	TCT	GAG	TAT	LICSIGLHSSEYKL
YBR069C_377545	II	-	2.6163	1.1733	2.55553	1.11964	GGT	GGA	ATT	VFCYAAFSYGGIEV
YGR279C_1049007	VII	-	2.61617	0.59473	2.55541	0.572568	AAG	AAG	AAT	QRVWTACDGKKNVV
YGL105W_308159	VII	+	2.61613	1.26411	2.55538	1.2055	CCA	AGA	ACT	TIDVGDEEGPRTVC
YLL045C_48107	XII	-	2.61608	2.41599	2.55532	2.29467	ATG	GGT	GTT	VFLPALCKKMGVPY
YMR318C_911423	XIII	-	2.61584	2.3694	2.55509	2.25062	AAG	TAC	TTT	TLEEGDWGEKYFDT
YBL024W_174471	II	+	2.61567	-0.637079	2.55494	-0.592177	GAT	GCG	AAT	ELLYRIFGIDANAK
YBR039W_315745	II	+	2.61562	2.03225	2.55489	1.93182	AAG	ATT	GTT	NIEKITKTMKIVAS
YML048W_178857	XIII	+	2.61549	-0.0550821	2.55477	-0.0418659	AAT	CAA	TTG	SPTPGICLTNQLSR
YBL003C_235741	II	-	2.61498	0.0635251	2.55428	0.0702839	TCT	CAA	TCT	GKAGSAAKASQSRS
YHR162W_423299	VIII	+	2.61475	2.08323	2.55406	1.98002	ATC	TTG	TTG	WSFVIKPRNILLAS
YPL126W_310740	XVI	+	2.61451	0.201091	2.55383	0.20036	ACC	TTT	GAC	LQSYRLYALTFDDA
YNL323W_32702	XIV	+	2.61421	0.645027	2.55355	0.620126	ACG	TCT	AAC	PLQLTNVGDTSNNY
YBL017C_189660	II	-	2.61421	-0.991043	2.55355	-0.92687	TTA	CAA	TTA	CLVKKVFEDLQLFE
YKR048C_526457	XI	-	2.6139	2.68788	2.55326	2.55175	TTG	GCT	AAC	IGTINEEDILANQP
YFR037C_228676	VI	-	2.61371	0.942137	2.55308	0.901061	CAG	ATT	GAC	LEKWGLINYQIDPR
YNL104C_425044	XIV	-	2.61363	1.00359	2.553	0.959167	TAC	AAA	TGG	RRNADNEKAYKWGV
YIL044C_273366	IX	-	2.61359	1.18309	2.55296	1.12889	AGC	TCA	AAT	PASNARLDQSSNSL
YGR255C_1003101	VII	-	2.61295	-0.642341	2.55235	-0.597152	ATC	AAT	GCT	LPPESFTALINAAF
YPL059W_444971	XVI	+	2.61279	-0.336416	2.5522	-0.307883	GAT	TTG	CTA	SMARSGELADLLEE
YLR438W_1013262	XII	+	2.61263	0.158055	2.55205	0.159667	CTT	TGC	TAC	TGIGRTGELLCYDH
YBL022C_179082	II	-	2.61261	0.15547	2.55204	0.157223	TTG	GAT	AAC	LDPEQNNSFLDNYL
YIL043C_274599	IX	-	2.61236	0.976409	2.55179	0.933467	CTA	GTG	AAG	GDTKGNFELLVKSY
YIL043C_274671	IX	-	2.61236	-0.119806	2.55179	-0.103066	AAT	GGT	AAG	QHIVIKANINGKDI
YAL016W_125619	I	+	2.6123	-0.684794	2.55174	-0.637294	ATT	AAC	GAT	YISNIFQKIINDNQ
YGL206C_106181	VII	-	2.61229	1.65737	2.55173	1.57735	GCT	AGA	CCA	LNKEETIELARPVL
YNL309W_53642	XIV	+	2.61208	-1.51681	2.55152	-1.42401	ACG	CCC	AAC	NGTNFNLLRTPNFN
YKL035W_370340	XI	+	2.61206	1.11836	2.55151	1.06768	GAT	AGC	GAC	QIEYLNRQYDSDVP
YJL130C_171077	X	-	2.61185	-0.44173	2.55131	-0.407463	AAC	GTT	AAG	AFPGGLLEDNVKAH
YPL028W_498665	XVI	+	2.61146	-0.642767	2.55094	-0.597555	CAA	AAA	TCT	FAIESYQKSQKSQK
YPR165W_875736	XVI	+	2.61138	0.383203	2.55087	0.372557	AAA	GTG	GAT	GVPIILVGCKVDLR
YOR310C_897883	XV	-	2.61131	2.95773	2.55079	2.80691	AAA	GTT	GAT	RHKLKFSADKVDVM
YIR006C_369476	IX	-	2.61102	-2.02277	2.55052	-1.90243	ATA	CAA	CCC	PAQQPQLQSIQPQG
YDR345C_1164090	IV	-	2.611	1.4289	2.5505	1.36132	ATT	TCT	GAA	GIAVLSPMLISEVA
YGR172C_842904	VII	-	2.61093	0.0587829	2.55044	0.0657998	TTG	CTA	ATT	SLLQLQNARLLIAY
YPR074C_694223	XVI	-	2.61077	0.972894	2.55028	0.930143	GCT	AAG	AGA	TSISFDEDVAKRYE
YPR181C_898938	XVI	-	2.61072	-0.681078	2.55023	-0.63378	CTG	GAA	AAT	QVEFKLNQLLENLS
YJL117W_192650	X	+	2.61068	-0.8624	2.5502	-0.805231	ATT	TAC	AGT	PLDIDAPPTIYSVN
YKL058W_330426	XI	+	2.60968	0.76474	2.54925	0.733322	GTT	GAG	GAC	FIVKNCQVTVEDSH
YOR335C_947348	XV	-	2.60965	3.27276	2.54922	3.1048	GCT	TCA	TTC	KLSVGDKIIASFDE
YNL287W_92959	XIV	+	2.60956	-0.79211	2.54914	-0.738767	AGA	TTC	GCT	LLTVPRVSSRFAAL
YDR120C_692145	IV	-	2.60926	0.587952	2.54885	0.566159	AAG	TTC	TGC	QGPPVDTKCKFCEG
YFL038C_55857	VI	-	2.6092	2.60841	2.54879	2.47662	GGA	GTG	GAC	YTNDYISTIGVDFK
YHR013C_131398	VIII	-	2.60847	1.6739	2.5481	1.59299	TGT	ATG	CAA	RRATINDIICMQNA
YNL322C_33614	XIV	-	2.60842	0.848464	2.54805	0.812488	ATT	GAC	TCA	PVSAVTSLSIDSYI
YHR005C_114590	VIII	-	2.60828	2.97306	2.54792	2.82141	CCG	ATC	AAC	LGIQLDCDDPINNK
YGR218W_933842	VII	+	2.60774	-0.57727	2.54741	-0.535624	AAT	ATG	GTT	SQLRLVIIENMVRP
YHR019C_142520	VIII	-	2.60745	0.463676	2.54713	0.448649	GCT	GAA	TTG	HLSEYTHIEAELAF
YAL036C_76113	I	-	2.60744	-1.8618	2.54712	-1.75022	GAA	GAT	GAA	TTVEKIKAIEDEMA
YOR056C_431392	XV	-	2.60721	0.424831	2.5469	0.411919	ACG	TTC	GCC	SENSIAKVSTFAKL
YLL028W_85070	XII	+	2.60711	0.0890469	2.5468	0.0944161	ACT	GGG	TCT	ITRRLTKILTGSVN
YHR216W_554692	VIII	+	2.60699	1.96779	2.54669	1.87087	CAC	CAT	AAC	ALLGGIGFIHHNCT
YHR028C_165541	VIII	-	2.60669	-0.782931	2.54641	-0.730088	CGT	GGT	ACT	NAIVVVVDGRGTGF
YER086W_328959	V	+	2.60576	0.498604	2.54553	0.481675	CCA	TCT	ATT	ATIVMPVCTPSIKY
YJR125C_655099	X	-	2.60559	0.371948	2.54536	0.361915	TCG	TTT	AAC	AVPVTNPANSFNLL
YPL170W_228718	XVI	+	2.60539	-0.0291463	2.54517	-0.0173422	GAG	AAT	AAG	ALDEWQEHFENKYP
YOR176W_662658	XV	+	2.60529	0.25025	2.54508	0.246843	TTT	CGT	ACC	KTIAKYIAKFRTPK
YKL182W_101657	XI	+	2.60526	0.406696	2.54505	0.394771	GAA	AAC	AAT	PPSILEDSLENNEG
YJL026W_392673	X	+	2.60495	1.62001	2.54476	1.54203	CCT	ATC	AAG	EDKERTVLFPIKYH
YDR212W_888767	IV	+	2.60475	2.65188	2.54456	2.51772	GAG	ATT	CAC	DLIRGKIVDEIHAG
YDR101C_656237	IV	-	2.60473	-0.0765103	2.54455	-0.0621275	CTC	CAA	AGC	PFVHENEEELQSLK
YML106W_57327	XIII	+	2.60467	0.289858	2.54449	0.284294	AAA	TAC	GGT	LSATQTVSKKYGIP
YMR305C_879737	XIII	-	2.60465	1.07438	2.54447	1.0261	ACT	GGT	TTT	QVASDLEQLTGFDN
YGR189C_877805	VII	-	2.60464	0.416739	2.54446	0.404267	CAA	AGT	GAT	TGIVSSFYLQSDDL
YDR234W_931299	IV	+	2.60441	1.93259	2.54424	1.83759	CAC	GAT	AAT	SIKPAHCMSHDNSW
YDR037W_526657	IV	+	2.60435	0.553143	2.54418	0.533245	AAG	GTA	TTC	RINMIEELEKVFNV
YMR108W_484866	XIII	+	2.60381	1.44658	2.54367	1.37804	CCA	ATT	CCA	DVTAAILRNPIPTK
YBR035C_306628	II	-	2.60378	1.40217	2.54364	1.33605	ATC	GTA	TTC	DIATNPNAAIVFFW
YFL045C_43993	VI	-	2.60373	1.51645	2.5436	1.4441	GGT	ATG	ATC	RGTFLEFRNGMINV
YPL145C_279525	XVI	-	2.60356	2.34298	2.54343	2.22563	TCT	TTT	ATC	EHPELFLEPSFIND
YER031C_214096	V	-	2.60349	-0.184425	2.54337	-0.164166	AAG	GCA	AAT	LTPTPNENKKANGN
YOR209C_736898	XV	-	2.60346	0.850659	2.54334	0.814563	ACT	GAT	GAC	GLALTDTFGTDDFL
YOR310C_898285	XV	-	2.60292	1.53643	2.54283	1.463	AAA	TCT	TCA	LKASDKKIYKSSSL
YPR069C_684939	XVI	-	2.60283	0.500504	2.54274	0.483472	ATC	ATT	ACT	RDYQNTFDVIITDS
YCL059C_22959	III	-	2.60268	-0.848409	2.5426	-0.792001	GTC	AAG	AGA	NFVTNKERFVKRRQ
YGR103W_696442	VII	+	2.60262	1.56038	2.54254	1.48564	AAG	GGT	GAC	DTFEDNNKNKGDIL
YJL122W_190228	X	+	2.60233	0.0860599	2.54226	0.0915918	GGC	CCA	TTT	ENGQGTTLGGPFFP
YDR346C_1167825	IV	-	2.60231	0.923675	2.54225	0.883604	AAG	GCA	TGG	QGMKPHHAAKAWNF
YKL039W_362684	XI	+	2.60215	-0.170336	2.5421	-0.150845	CTA	GTG	TTC	LFTCFLCYLLVFVK
YKR092C_612991	XI	-	2.6017	1.43236	2.54167	1.3646	GAA	ACG	CCT	ATADESKAEETPAS
YBL072C_89053	II	-	2.60158	2.32234	2.54155	2.20612	AAG	AAG	AGA	TGAKRAQFRKKRKF
YHR068W_232744	VIII	+	2.60135	0.722173	2.54134	0.693072	CAT	GGC	GCT	EEQDEYVKKHGADC
YPR118W_768156	XVI	+	2.60129	1.43995	2.54128	1.37177	AGT	TTA	TAT	SSDLKAFDGSLYNY
YLR197W_546981	XII	+	2.60125	3.37927	2.54124	3.20551	AAA	ATG	CAC	RQLYDYLCEKMHTV
YGR094W_674393	VII	+	2.60119	0.227441	2.54118	0.225276	GAT	CCA	AGA	HAKLLQGNLDPREV
YGR132C_755777	VII	-	2.60103	-0.477961	2.54103	-0.441722	GAA	TTC	ATT	RAEGEAESAEFISK
YKL195W_75853	XI	+	2.60099	0.0879166	2.54099	0.0933474	TGC	AGA	AAC	LRNLVVRNACRNRP
YDR483W_1421597	IV	+	2.60088	1.9229	2.54089	1.82842	AAA	ATT	AAC	LSSIKYVENKINKK
YDL193W_115283	IV	+	2.60017	0.867694	2.54022	0.83067	CAA	AGA	AAT	MLYDYDGILQRNVP
YKL182W_104429	XI	+	2.59942	1.51983	2.53951	1.4473	GAA	GTT	ATG	PDNGFAPISEVMED
YOR176W_663276	XV	+	2.59914	-1.26432	2.53924	-1.18527	GAA	TTT	TTA	LGAQTAEIAEFLGP
YOR142W_593164	XV	+	2.5991	1.80311	2.5392	1.71516	GAC	ACC	AAG	TIKNLLLPKDTKVI
YHL011C_81316	VIII	-	2.59901	0.82087	2.53911	0.786396	AGA	CAA	GAT	AIIPNFPYARQDRK
YNL263C_147099	XIV	-	2.59899	-0.780121	2.5391	-0.727431	AAC	CTG	AAT	LLTNVTMPFNLNIL
YNL252C_171662	XIV	-	2.59894	0.752559	2.53905	0.721804	ATA	TAC	ACT	ELKLLSGDQIYTWS
YPR074C_694298	XVI	-	2.59889	3.03708	2.53901	2.88195	AAC	TTG	ATT	SLAGHLKLGNLIAI
YOR323C_921909	XV	-	2.59889	1.39389	2.539	1.32822	TCC	TTG	GAT	EQDFDKEFLSLDLA
YBR111C_461363	II	-	2.59862	0.0485103	2.53874	0.0560866	ATG	AGT	TTA	LCLVTVEVDMSLPE
YGL040C_419652	VII	-	2.59858	2.13496	2.5387	2.02894	GCT	GAA	AAA	GEYAMLHAAAEKGV
YML100W_70770	XIII	+	2.59854	0.0929918	2.53867	0.0981462	TCT	AAC	AAC	NDQQQQRALSNNIS
YGL122C_280466	VII	-	2.59851	1.23857	2.53864	1.18135	CTG	GCT	GGT	NLKVIVAEKLAGIP
YBR162C_563715	II	-	2.59841	2.42554	2.53855	2.3037	TCT	GGT	AAT	QALGDVTIKSGNEF
YOL039W_254554	XV	+	2.59827	0.776235	2.53841	0.744191	GAA	GAA	AAG	AASGDAAAEEEKEE
YJR144W_701046	X	+	2.59812	0.56853	2.53827	0.547795	GAA	GCT	GGC	TKPVFATKSEAGNG
YGL173C_179561	VII	-	2.59803	1.00482	2.53818	0.960332	AAC	TTT	ATA	PGEGEHKIMNFIRH
YDR055W_564054	IV	+	2.59802	-0.182159	2.53818	-0.162024	ACC	TCG	ATC	FNVNNNKKLTSIKS
YGR210C_914447	VII	-	2.59777	-0.0873395	2.53794	-0.0723671	GGG	CTT	GGA	LVPGAHSGRGLGNK
YDR427W_1323200	IV	+	2.5976	1.5877	2.53777	1.51148	ATA	AGT	TTG	NVEHLVMRAISLGL
YKL065C_316751	XI	-	2.5975	-0.37112	2.53768	-0.340698	AAT	CAA	AGA	IQALASRAYNQRNM
YHR181W_467713	VIII	+	2.59709	1.63693	2.53729	1.55802	GGT	GAT	TAT	FALFVSLSAGDYVL
YDR145W_747877	IV	+	2.59709	-1.14219	2.53729	-1.06978	TCC	AAC	AGA	KTPAPVAYRSNRPT
YHR068W_232276	VIII	+	2.59684	-1.21643	2.53705	-1.13998	TTA	ATT	GAA	EATNMRATDLIEAM
YNL016W_603203	XIV	+	2.59676	0.49799	2.53697	0.481095	GGA	CCA	ATT	ILKQYFQVGGPIAN
YIL076W_217506	IX	+	2.59674	-0.695418	2.53696	-0.647339	GCA	AAA	TTC	FIKHHQEIDAKFDE
YGR172C_843057	VII	-	2.59643	-0.624583	2.53667	-0.580361	TGC	TTT	TTG	FNTASILGYCFLPL
YDL143W_200865	IV	+	2.59618	0.461675	2.53642	0.446757	AAA	TCC	ATC	AKCNVLLIQKSILR
YNR013C_650614	XIV	-	2.5961	0.101817	2.53635	0.106491	AAG	ACT	GAC	NLERKYQSAKTDNK
YOR153W_620163	XV	+	2.59599	2.07662	2.53624	1.97378	GTT	AAG	AAT	SENFSSAAWVKNMA
YHR094C_291287	VIII	-	2.59574	-0.592147	2.536	-0.549691	GCC	CCA	ATT	YIFCFATTWAPIAY
YBL047C_131998	II	-	2.59566	1.13644	2.53593	1.08478	CAG	GAA	CAA	ITFRTPLSSQEQAF
YDL145C_195236	IV	-	2.59546	-0.598247	2.53574	-0.555459	CAA	ATT	CTT	AYDDTVSEDQILPY
YBR126C_489882	II	-	2.59537	3.06838	2.53566	2.91154	AAG	ATT	CAC	MLVPEMLRVKIHEK
YGL105W_307853	VII	+	2.59537	5.25282	2.53566	4.97706	GGT	GGC	GCT	IEKKKKAPAGGAAD
YLR342W_810872	XII	+	2.59536	3.39448	2.53565	3.21989	AAG	ATG	AAC	EAADFRWKAKMNQL
YHR065C_228743	VIII	-	2.5951	-0.292827	2.53541	-0.266667	AAG	AAC	TTA	LVPELIQACKNLNY
YFR018C_183727	VI	-	2.59504	0.865084	2.53535	0.828203	CGC	ACG	AAA	FLTHIACHERTKEY
YDR023W_490836	IV	+	2.59488	2.54225	2.53519	2.41406	CCA	TTC	GTT	YIPGEPEFLPFVNE
YDR405W_1277888	IV	+	2.59487	-2.08709	2.53518	-1.96324	GGT	AAC	AAA	QGKEHFKVGGNKVY
YHR087W_281068	VIII	+	2.59481	0.718339	2.53513	0.689447	GAT	TTG	ATA	KGKKIEEVIDLILR
YDR427W_1322348	IV	+	2.59443	0.0111978	2.53477	0.0208055	TTT	TTT	GAT	FQLSESLTKFFDDA
YNL268W_138903	XIV	+	2.59407	1.94411	2.53442	1.84848	ATT	GCA	CTA	ALKQRHIGMIALGG
YOR175C_660519	XV	-	2.59405	2.46532	2.5344	2.34132	ACC	AGA	CCT	FLTSAFWHGTRPGY
YER086W_329010	V	+	2.59405	0.150681	2.5344	0.152694	TAT	GGT	AAC	SRLGSQVVLYGNDF
YBL058W_111544	II	+	2.59393	1.38168	2.53429	1.31667	GCA	CTA	AAT	LSEFGDLNEALNSY
YEL071W_16753	V	+	2.59384	-0.213613	2.5342	-0.191766	ACT	TTC	AAG	VRDFDPVSGTFKCD
YOR021C_372938	XV	-	2.59356	-0.856172	2.53394	-0.799341	CCT	GAA	TTT	FEDIKFIDYPEFRF
YOR046C_415202	XV	-	2.59341	1.40646	2.5338	1.34011	AAA	ATT	TTT	RKLMQLQKIKIFVL
YOR271C_831469	XV	-	2.59321	0.0887216	2.53361	0.0941085	GTG	GTC	AGT	LGRLVPFAAVVSAG
YPL226W_122885	XVI	+	2.59321	1.50182	2.53361	1.43027	ACA	TTT	GTC	ESVKSLSSVTFVAE
YDR412W_1294800	IV	+	2.59302	1.62386	2.53343	1.54567	CGT	TTG	GAT	DEVTFDKDSRLDYL
YLL026W_89126	XII	+	2.59278	0.849079	2.5332	0.813069	TCA	AAG	TAC	DTNTPLEYLSKYAI
YDL135C_219066	IV	-	2.5923	0.492448	2.53275	0.475854	TTA	CTA	GTC	RKVVVQKIQLLVNT
YDL135C_219210	IV	-	2.5923	0.133994	2.53275	0.136916	AAA	AAA	ACT	NNDQYKVSAKKTVD
YBR025C_291649	II	-	2.59226	-0.223546	2.53271	-0.201158	GAT	AAG	TTG	RVIVPSPRFDKLCE
YLR064W_266256	XII	+	2.59213	0.979331	2.53258	0.936229	GTG	TTT	TGG	NGYKNFVMTVFWKI
YGL209W_96577	VII	+	2.59203	0.20324	2.53249	0.202392	ACT	TTT	GCA	SPSVAKQQKTFAHS
YDL095W_287250	IV	+	2.59179	2.22652	2.53226	2.11552	AGA	TTG	CAT	CLAVFTAVIRLHGL
YBR126W-B_491040	II	+	2.59152	0.357184	2.532	0.347954	CGG	CAT	TCC	ANQASPPVGRHSSR
YGL172W_181533	VII	+	2.59145	-0.135525	2.53194	-0.117929	GAA	CAA	CTA	LPPQIRQEIEQLDQ
YDR394W_1262598	IV	+	2.59108	-0.566842	2.53158	-0.525764	TTC	GAT	CAA	IELLTQMDGFDQST
YMR272C_810186	XIII	-	2.59098	1.214	2.53149	1.15812	ACA	GCT	TGG	GNFLEPLTKTAWWV
YOL123W_88827	XV	+	2.5907	-0.340367	2.53123	-0.311619	TCA	AAC	AAT	EPRHMQQKSSNNGG
YOL123W_87996	XV	+	2.5907	1.98156	2.53123	1.88389	AGC	TTG	AAC	LAALQALSSSLNKL
YDR212W_888569	IV	+	2.59025	1.11131	2.53079	1.06102	TTA	GCT	ATT	ATTVGSREQLAIAE
YKL150W_166945	XI	+	2.58994	0.168109	2.5305	0.169174	TTA	TTT	GGT	YEGGKMTSHLFGLK
YDL171C_155058	IV	-	2.58981	1.43234	2.53038	1.36458	TTG	TAT	GAT	TILQPLLVPLYDEK
YBL045C_135174	II	-	2.58952	0.828028	2.5301	0.793164	ACC	GAT	AAA	YIVSSLPGSTDKSL
YOR374W_1040511	XV	+	2.5895	0.347867	2.53008	0.339145	GCT	TTG	TAT	KTAESTPLSALYVS
YKL063C_321467	XI	-	2.58924	0.663295	2.52983	0.637399	AAA	ACA	GGA	RKKDLLPRYKTGSK
YHR179W_462750	VIII	+	2.58904	0.923643	2.52965	0.883573	TAC	GAC	AAT	TFPSPQSGGYDNAP
YHR179W_462951	VIII	+	2.58904	0.229746	2.52965	0.227455	GAA	AAG	GCT	NVYMNAEQEEKAKK
YPR145W_823996	XVI	+	2.58884	-0.590376	2.52946	-0.548016	GAC	ACC	ACA	EKYILRKAFDTTGE
YBL041W_141507	II	+	2.58884	-1.64842	2.52946	-1.54846	TTC	AAA	AAT	ADGDALVKRFKNSV
YCR051W_214184	III	+	2.58874	0.0568772	2.52936	0.0639979	TAC	ACT	CCA	TPQSKDINGYTPMH
YER001W_154353	V	+	2.58853	0.343226	2.52917	0.334757	GGC	TTC	TTA	SPFGKVLEQGFLPK
YML092C_86010	XIII	-	2.58852	1.04251	2.52915	0.995965	GAA	ATA	AAT	PRFRKLTSQEINDR
YKL007W_429511	XI	+	2.58819	-0.0064287	2.52884	0.00413863	AAG	GAA	GGA	NSVIISKYNKEGAK
YBR084W_412772	II	+	2.5881	0.735444	2.52875	0.705621	ATT	ACC	ATT	DINDRMLRQITIGE
YNL287W_93877	XIV	+	2.58787	1.336	2.52853	1.27348	AAT	CAA	AAG	LKRKQEQIFNQKSE
YNL287W_93820	XIV	+	2.58787	-0.178578	2.52853	-0.158638	TTT	ACT	GAG	AFDVNQVRKFTEDE
YPR010C_578934	XVI	-	2.58785	1.09885	2.52851	1.04924	AAA	GCT	AAT	LQTGQTPIVKANLY
YKL035W_371345	XI	+	2.58769	0.673934	2.52837	0.64746	TTG	GAA	AAT	KIDIPNGSILENVV
YJL192C_73288	X	-	2.58747	1.09064	2.52815	1.04148	TCA	ACT	AGA	AASNITGFVSTRTS
YHR216W_555292	VIII	+	2.58718	0.330361	2.52788	0.322593	CCA	GGT	CTG	MLKWVKESFPGLEV
YEL031W_92834	V	+	2.58705	0.283641	2.52776	0.278415	AAG	CAA	ACT	LEGMKMMYIKQTEF
YBR080C_400221	II	-	2.58686	-0.725177	2.52758	-0.675478	TTA	AGA	CCA	LVNLKSSNSLRPRS
YLR337C_804794	XII	-	2.58684	-0.237597	2.52756	-0.214444	TTA	AAA	CAT	DILAGGIPKLKHIN
YER090W_338380	V	+	2.5868	0.350201	2.52752	0.341352	CCT	TTG	AAA	RYFEPKTRRPLKDV
YER090W_339280	V	+	2.5868	1.20581	2.52752	1.15038	ACA	ATG	GAC	VGHWSYDGKTMDNC
YKL054C_338450	XI	-	2.58677	0.465348	2.52749	0.45023	ATT	ACA	TAT	QHLPNPEDDITYKS
YDR454C_1366332	IV	-	2.58674	-0.301498	2.52746	-0.274866	GAC	AAA	GTT	LAYAETGAHDKVIV
YPL009C_538465	XVI	-	2.58652	1.25378	2.52725	1.19573	CTT	TTT	ACC	QIYEMFDESLFTTN
YCL030C_68018	III	-	2.58644	1.60477	2.52718	1.52762	GAA	GAG	AAC	NVPKERVVVEENGV
YGR167W_832854	VII	+	2.58642	0.415034	2.52715	0.402655	CAC	GAA	AAG	WKQRRAVEIHEKDL
YOR039W_405962	XV	+	2.58626	0.564818	2.527	0.544284	CTG	ATG	AAC	PEYITDRFNLMNLQ
YDR007W_461949	IV	+	2.5858	-0.41472	2.52657	-0.381924	CTG	GGT	ATT	CALDSDADLLGIIC
YDL164C_166966	IV	-	2.58558	0.342633	2.52636	0.334196	GCA	GCT	CCA	KQTAVTHTVAAPSS
YDR300C_1062326	IV	-	2.58545	-0.0835586	2.52624	-0.068792	GAC	AAT	GAC	LSVREIKFGDNDTL
YDL195W_107567	IV	+	2.58532	2.19392	2.52612	2.08469	CAA	GAC	AAC	VKTVKFNAKQDNVL
YIL074C_221545	IX	-	2.58497	1.49762	2.52578	1.4263	CCA	CAT	GAA	IAGAALDVYPHEPA
YJL111W_208440	X	+	2.58402	0.913778	2.52488	0.874246	TCC	CTT	GAT	VKMCVDAVLSLDRN
YMR205C_672642	XIII	-	2.58377	-0.593951	2.52464	-0.551397	AGA	ATC	CCA	RARESYPAFRIPMV
YMR290C_850742	XIII	-	2.58342	1.06901	2.5243	1.02103	TCT	TTC	TTG	SDKRFLLLFSFLKR
YGR234W_960047	VII	+	2.5834	2.00445	2.52429	1.90553	CAA	AAG	GTT	LLNIFNRTNQKVGA
YJR121W_649013	X	+	2.58299	2.10483	2.5239	2.00045	GAC	ACC	GTT	IPGKLVRLKDTVAS
YDR001C_451641	IV	-	2.58275	0.248906	2.52367	0.245572	GCT	ATG	GAA	NDTPGLLALAMEEH
YJL134W_158655	X	+	2.58252	1.64914	2.52345	1.56957	GCT	CCA	AGC	SEYTTKEYGAPSSH
YJR143C_698340	X	-	2.58251	0.0971721	2.52345	0.102099	GAA	TTA	AAT	VVSREWFDIELNFS
YLR034C_211522	XII	-	2.58244	1.56542	2.52338	1.49041	TTA	ATG	TTC	LTVLDVLVILMFYT
YDR294C_1052138	IV	-	2.58239	1.47182	2.52333	1.4019	GCC	CAG	TTT	HLLREEGDFAQFMI
YDR341C_1152282	IV	-	2.58231	0.336987	2.52325	0.328858	GAA	GAA	GTT	NKYAQIEHPEEVAD
YOL061W_213431	XV	+	2.58227	-0.53629	2.52322	-0.496875	GTC	GAC	GAC	DVRNKVCIIVDDLV
YLL028W_85058	XII	+	2.58202	0.166215	2.52298	0.167383	ACT	AAA	ATC	SEVNITRRLTKILT
YOR184W_680271	XV	+	2.58197	0.610469	2.52293	0.58745	GCC	AAG	ATA	AQQAENEEKAKILY
YDL110C_264523	IV	-	2.58192	1.35959	2.52288	1.29578	AAC	AGC	ATA	NSNVDVVTPNSIFI
YMR297W_862281	XIII	+	2.58164	0.943511	2.52262	0.90236	GGC	ATT	GAC	NKIKDPKILGIDPN
YHR163W_424056	VIII	+	2.58107	1.86345	2.52207	1.77222	TCC	TTG	ATT	QPNVYPMDESLIGS
YNL110C_417891	XIV	-	2.58086	-0.397607	2.52187	-0.365743	GAT	AAC	ATG	ITKPVKQLKDNMKQ
YJL080C_288491	X	-	2.5808	1.93549	2.52182	1.84033	TTG	GCT	AAG	LFGDFESVNLAKAK
YNL121C_399433	XIV	-	2.58066	-0.233688	2.52169	-0.210748	ATC	TAC	ATG	ELFPRVNSYIYMAL
YBR112C_465668	II	-	2.5801	0.408096	2.52116	0.396095	GTT	CCT	CAG	QQQQQQQAAVPQQP
YGL049C_408644	VII	-	2.5801	-1.20075	2.52115	-1.12516	GAG	AAT	GAG	TKSVTFNEPENESS
YIL142W_84570	IX	+	2.58008	-0.457538	2.52114	-0.422411	GAC	GGA	AAG	AVDTEAQNIDGKKS
YDR071C_588925	IV	-	2.5799	1.69361	2.52097	1.61162	AAG	ATC	ATT	IPFYERVGFKIIAE
YBR111C_461537	II	-	2.57976	1.08981	2.52083	1.04069	ATT	GAG	ATG	FRPPVEGVCIEMPA
YML125C_21486	XIII	-	2.57969	1.11321	2.52076	1.06282	GAT	AGG	TGG	YKRRRSLYPDRWTS
YOR198C_719810	XV	-	2.57966	1.43365	2.52073	1.36582	CAA	TTG	GAT	RSNIHDSIKQLDAQ
YCL045C_44784	III	-	2.5796	0.259121	2.52068	0.255231	GAT	GTA	TTT	TSIICDLGLDVFCT
YLR342W_811607	XII	+	2.57942	0.516873	2.52051	0.49895	ATC	ATC	TTT	LSRRFWFLCIIFGI
YMR246W_760523	XIII	+	2.57923	0.986334	2.52033	0.942851	AGT	TTC	GAT	EVRPDIKIYSFDEI
YGR093W_670984	VII	+	2.57913	1.48113	2.52023	1.41071	GCA	TTC	AAT	YGSGKKWAYAFNMP
YFR050C_249491	VI	-	2.57878	0.890804	2.5199	0.852522	TAT	ATT	TTT	DAEEALEPSYIFEY
YOR142W_593296	XV	+	2.57875	2.0869	2.51987	1.9835	CCT	GTC	TTT	KAGQTHLGQPVFAS
YDR170C_800404	IV	-	2.57856	2.13792	2.51969	2.03175	GTG	AAG	GAA	LIANLRADFVKEIP
YDL195W_108395	IV	+	2.57844	0.0913058	2.51958	0.0965521	ACT	CCA	GAT	AFGGKLVQITPDGK
YOL038W_255846	XV	+	2.57815	1.09782	2.5193	1.04827	ACG	GTA	CGT	AQTIGRNSKTVREF
YNR018W_664692	XIV	+	2.5776	0.20612	2.51878	0.205115	ATG	ACC	AAA	WVIVNKDPIMTKAQ
YNL016W_604247	XIV	+	2.57753	1.07112	2.51872	1.02302	CAG	CAA	CAG	VMSEQQQQQQQQQQ
YFR053C_254551	VI	-	2.57743	1.18338	2.51862	1.12917	AAG	ATT	AAC	TFSYPASQNKINEG
YOL052C_233501	XV	-	2.57709	-0.634165	2.51829	-0.589421	AAG	TCC	ATC	LEIWFFPHKKSITT
YOR341W_961427	XV	+	2.57691	1.22888	2.51812	1.17219	AGT	ATG	TAC	EITLGSLNSSMYTD
YPL178W_212457	XVI	+	2.57671	1.78479	2.51794	1.69783	GCA	TTG	AAT	FIIYSCPDEALNAL
YMR229C_727691	XIII	-	2.57645	-0.419346	2.51769	-0.386298	ACC	GTT	TTA	DKINNVIPTTVLSV
YLR413W_952766	XII	+	2.57625	2.89322	2.5175	2.74592	TTA	ATG	TGC	AVKAALAMNLMCII
YJL014W_407650	X	+	2.57615	1.68487	2.51741	1.60336	GTT	GCC	GAT	ISNITAAKAVADVI
YPL043W_471249	XVI	+	2.57609	-0.336548	2.51735	-0.308008	ATG	GAG	ATC	MADLLTNTDMEIRE
YOR136W_580654	XV	+	2.57602	1.89917	2.51728	1.80599	GAA	GGT	TTT	ANVRPAKSIEGFKT
[truncated: 360,470+ more rows]
